# Supplementary material for: 1-Methyl-1-azonia-3,5-diaza-7-phosphatricyclo­[3.3.1.13,7]decane tetra­fluoro­borate
Source: Acta Crystallogr Sect E Struct Rep Online. 2008 Feb 6;64(Pt 3):o556. doi: 10.1107/S1600536808003401 (PMC2960824; doi:10.1107/S1600536808003401)
Supplement: Supplementary file 1 [file e-64-0o556-sup1.cif]

##############################################################################
###                                                                        ###
###        Electronic paper (Acta Crystallographica Section E)             ###
###                                                                        ###
##############################################################################
#                                                                            #
# This CIF contains the data in a paper accepted for publication in Acta     #
# Crystallographica Section E. It conforms to the requirements of Notes      #
# for Authors for Section E, and has been peer reviewed under the auspices   #
# of the IUCr Commission on Journals.                                        #
#                                                                            #
# Full details of the Crystallographic Information File format               #
# are given in the paper "The Crystallographic Information File (CIF):       #
# a New Standard Archive File for Crystallography" by S. R. Hall, F. H.      #
# Allen and I. D. Brown [Acta Cryst. (1991), A47, 655-685].                  #
#                                                                            #
# The current version of the core CIF dictionary is obtainable from          #
# ftp://ftp.iucr.org/pub/cif_core.dic. The current version number is 2.1.    #
#                                                                            #
# Software is freely available for graphical display of the structure(s) in  #
# this CIF.  For information consult the CIF home page http://www.iucr.org/  #
# cif/home.html                                                              #
#                                                                            #
##############################################################################
                                             
data_I
_audit_creation_method     SHELXL-97
_chemical_name_systematic
;
1-Methyl-1-azonia-3,5-diaza-7-phosphatricyclo[3.3.1.1^3,7^]decane
tetrafluoroborate
;
_chemical_name_common     ?
_chemical_formula_moiety     'C7 H15 N3 P +, B F4 -'
_chemical_formula_sum     'C7 H15 B F4 N3 P'
_chemical_formula_iupac     'C7 H15 N3 P +, B F4 -'
_chemical_formula_weight     259.00
_chemical_melting_point     ?
_symmetry_cell_setting     orthorhombic
_symmetry_space_group_name_H-M     'P b c a'
_symmetry_space_group_name_Hall     '-P 2ac 2ab'
loop_
    _symmetry_equiv_pos_as_xyz
    'x, y, z'
    '-x+1/2, -y, z+1/2'
    'x+1/2, -y+1/2, -z'
    '-x, y+1/2, -z+1/2'
    '-x, -y, -z'
    'x-1/2, y, -z-1/2'
    '-x-1/2, y-1/2, z'
    'x, -y-1/2, z-1/2'
_cell_length_a     11.994(2)
_cell_length_b     11.6933(18)
_cell_length_c     15.569(2)
_cell_angle_alpha     90.00
_cell_angle_beta     90.00
_cell_angle_gamma     90.00
_cell_volume     2183.5(6)
_cell_formula_units_Z     8
_cell_measurement_reflns_used     1323
_cell_measurement_theta_min     3.40
_cell_measurement_theta_max     25.18
_cell_measurement_temperature     150(2)
_exptl_crystal_description     plate
_exptl_crystal_colour     colourless
_exptl_crystal_size_max     0.16
_exptl_crystal_size_mid     0.12
_exptl_crystal_size_min     0.10
_exptl_crystal_density_diffrn     1.576
_exptl_crystal_density_meas     ?
_exptl_crystal_density_method     'not measured'
_exptl_crystal_F_000     1072
_exptl_absorpt_coefficient_mu     0.283
_exptl_absorpt_correction_type     multi-scan
_exptl_absorpt_process_details     '(SADABS; Bruker, 2004)'
_exptl_absorpt_correction_T_min     0.956
_exptl_absorpt_correction_T_max     0.972
_exptl_special_details
;
;
_diffrn_ambient_temperature     150(2)
_diffrn_radiation_type     MoK\a
_diffrn_radiation_wavelength     0.71069
_diffrn_radiation_source     'fine-focus sealed tube'
_diffrn_radiation_monochromator     graphite
_diffrn_measurement_device_type     'Bruker SMART CCD'
_diffrn_measurement_method     \w
_diffrn_detector_area_resol_mean     ?
_diffrn_reflns_number     10402
_diffrn_reflns_av_R_equivalents     0.0611
_diffrn_reflns_av_sigmaI/netI     0.0429
_diffrn_reflns_theta_min     2.62
_diffrn_reflns_theta_max     25.34
_diffrn_reflns_theta_full     25.34
_diffrn_measured_fraction_theta_max     0.973
_diffrn_measured_fraction_theta_full     0.973
_diffrn_reflns_limit_h_min     -14
_diffrn_reflns_limit_h_max     14
_diffrn_reflns_limit_k_min     -14
_diffrn_reflns_limit_k_max     13
_diffrn_reflns_limit_l_min     -18
_diffrn_reflns_limit_l_max     15
_diffrn_standards_number     ?
_diffrn_standards_interval_count     ?
_diffrn_standards_interval_time     ?
_diffrn_standards_decay_%     ?
_refine_special_details
;
 Refinement of F^2^ against ALL reflections.  The weighted R-factor wR and
 goodness of fit S are based on F^2^, conventional R-factors R are based
 on F, with F set to zero for negative F^2^. The threshold expression of
 F^2^ > 2sigma(F^2^) is used only for calculating R-factors(gt) etc. and is
 not relevant to the choice of reflections for refinement.  R-factors based
 on F^2^ are statistically about twice as large as those based on F, and R-
 factors based on ALL data will be even larger.
;
_reflns_number_total     1948
_reflns_number_gt     1391
_reflns_threshold_expression     I>2\s(I)
_refine_ls_structure_factor_coef     Fsqd
_refine_ls_matrix_type     full
_refine_ls_R_factor_all     0.0728
_refine_ls_R_factor_gt     0.0447
_refine_ls_wR_factor_gt     0.1059
_refine_ls_wR_factor_ref     0.1207
_refine_ls_goodness_of_fit_ref     1.053
_refine_ls_restrained_S_all     1.053
_refine_ls_number_reflns     1948
_refine_ls_number_parameters     164
_refine_ls_number_restraints     0
_refine_ls_number_constraints     0
_refine_ls_hydrogen_treatment     constr
_refine_ls_weighting_scheme     calc
_refine_ls_weighting_details
         'calc w=1/[\s^2^(Fo^2^)+(0.0512P)^2^+1.8936P] where P=(Fo^2^+2Fc^2^)/3'
_atom_sites_solution_hydrogens     geom
_atom_sites_solution_primary     direct
_atom_sites_solution_secondary     difmap
_refine_ls_shift/su_max     0.000
_refine_ls_shift/su_mean     0.000
_refine_diff_density_max     0.551
_refine_diff_density_min     -0.363
_refine_ls_extinction_method     none
_refine_ls_extinction_coef     ?
loop_
    _atom_type_symbol
    _atom_type_description
    _atom_type_scat_dispersion_real
    _atom_type_scat_dispersion_imag
    _atom_type_scat_source
    'C' 'C' 0.0033 0.0016
                         'International Tables Vol C Tables 4.2.6.8 and 6.1.1.4'
    'H' 'H' 0.0000 0.0000
                         'International Tables Vol C Tables 4.2.6.8 and 6.1.1.4'
    'B' 'B' 0.0013 0.0007
                         'International Tables Vol C Tables 4.2.6.8 and 6.1.1.4'
    'N' 'N' 0.0061 0.0033
                         'International Tables Vol C Tables 4.2.6.8 and 6.1.1.4'
    'F' 'F' 0.0171 0.0103
                         'International Tables Vol C Tables 4.2.6.8 and 6.1.1.4'
    'P' 'P' 0.1023 0.0942
                         'International Tables Vol C Tables 4.2.6.8 and 6.1.1.4'
_computing_data_collection     'SMART (Bruker, 2004)'
_computing_cell_refinement     'SAINT (Bruker, 2004)'
_computing_data_reduction     'SAINT (Bruker, 2004)'
_computing_structure_solution     'SIR97 (Altomare et al., 1999)'
_computing_structure_refinement     'SHELXL97 (Sheldrick, 2008)'
_computing_molecular_graphics     'Mercury (Macrae et al.,  2006)'
_computing_publication_material     'SHELXL97 (Sheldrick, 2008)'
loop_
    _atom_site_type_symbol
    _atom_site_label
    _atom_site_fract_x
    _atom_site_fract_y
    _atom_site_fract_z
    _atom_site_U_iso_or_equiv
    _atom_site_adp_type
    _atom_site_calc_flag
    _atom_site_refinement_flags
    _atom_site_occupancy
    _atom_site_disorder_assembly
    _atom_site_disorder_group
    C C1 0.5509(2) 0.7943(2) 0.68018(19) 0.0248(7) Uani d . 1 . .
    H H1A 0.5329 0.8736 0.6627 0.030 Uiso calc R 1 . .
    H H1B 0.6303 0.7806 0.6663 0.030 Uiso calc R 1 . .
    C C2 0.3782(2) 0.7850(2) 0.79565(18) 0.0245(7) Uani d . 1 . .
    H H2A 0.3505 0.7667 0.8539 0.029 Uiso calc R 1 . .
    H H2B 0.3533 0.8635 0.7815 0.029 Uiso calc R 1 . .
    C C3 0.5459(2) 0.6251(2) 0.80269(18) 0.0253(7) Uani d . 1 . .
    H H3A 0.6251 0.6043 0.7937 0.030 Uiso calc R 1 . .
    H H3B 0.5247 0.5997 0.8611 0.030 Uiso calc R 1 . .
    C C4 0.5074(2) 0.5884(2) 0.65244(18) 0.0219(6) Uani d . 1 . .
    H H4A 0.4671 0.5360 0.6133 0.026 Uiso calc R 1 . .
    H H4B 0.5883 0.5749 0.6448 0.026 Uiso calc R 1 . .
    C C5 0.3552(2) 0.7325(2) 0.64672(18) 0.0211(6) Uani d . 1 . .
    H H5A 0.3364 0.8136 0.6357 0.025 Uiso calc R 1 . .
    H H5B 0.3100 0.6848 0.6074 0.025 Uiso calc R 1 . .
    C C6 0.3583(2) 0.5857(2) 0.75217(18) 0.0216(6) Uani d . 1 . .
    H H6A 0.3384 0.5678 0.8124 0.026 Uiso calc R 1 . .
    H H6B 0.3146 0.5344 0.7145 0.026 Uiso calc R 1 . .
    C C11 0.5016(3) 0.7311(3) 0.53413(18) 0.0295(7) Uani d . 1 . .
    H H11A 0.4557 0.6780 0.5006 0.044 Uiso calc R 1 . .
    H H11B 0.5806 0.7173 0.5217 0.044 Uiso calc R 1 . .
    H H11C 0.4824 0.8099 0.5187 0.044 Uiso calc R 1 . .
    B B1 0.2262(3) 0.4814(3) 0.4904(2) 0.0266(8) Uani d . 1 . .
    N N1 0.48031(17) 0.71288(17) 0.62773(13) 0.0146(5) Uani d . 1 . .
    N N2 0.32749(18) 0.70450(19) 0.73373(14) 0.0199(5) Uani d . 1 . .
    N N3 0.47713(18) 0.56276(18) 0.73947(14) 0.0190(5) Uani d . 1 . .
    F F1A 0.1098(3) 0.5043(4) 0.4732(3) 0.0580(13) Uani d P 0.59 A 1
    F F2 0.23739(16) 0.37060(14) 0.46049(11) 0.0376(5) Uani d . 1 A .
    F F3A 0.2858(5) 0.5568(4) 0.4471(3) 0.0634(14) Uani d P 0.59 A 1
    F F4 0.2252(2) 0.48727(18) 0.57697(12) 0.0627(7) Uani d . 1 A .
    P P1 0.53278(7) 0.78233(7) 0.79717(5) 0.0275(2) Uani d . 1 . .
    F F1B 0.3444(5) 0.5214(6) 0.4871(5) 0.071(2) Uani d P 0.41 A 2
    F F3B 0.1703(10) 0.5502(6) 0.4431(5) 0.096(3) Uani d P 0.41 A 2
loop_
    _atom_site_aniso_label
    _atom_site_aniso_U_11
    _atom_site_aniso_U_22
    _atom_site_aniso_U_33
    _atom_site_aniso_U_12
    _atom_site_aniso_U_13
    _atom_site_aniso_U_23
    C1 0.0204(14) 0.0198(15) 0.0343(18) -0.0049(12) -0.0006(13) 0.0022(12)
    C2 0.0265(15) 0.0223(15) 0.0246(16) 0.0008(12) 0.0046(13) -0.0034(12)
    C3 0.0204(15) 0.0314(16) 0.0240(16) -0.0016(12) -0.0053(13) 0.0056(13)
    C4 0.0266(15) 0.0158(14) 0.0233(17) 0.0058(12) 0.0027(12) 0.0003(11)
    C5 0.0187(14) 0.0220(15) 0.0225(16) 0.0024(11) -0.0058(12) 0.0006(12)
    C6 0.0184(14) 0.0244(16) 0.0219(15) -0.0034(12) 0.0007(12) 0.0028(12)
    C11 0.0391(17) 0.0301(17) 0.0193(17) 0.0029(14) 0.0054(13) 0.0036(13)
    B1 0.039(2) 0.0219(18) 0.0187(19) 0.0019(16) 0.0014(15) -0.0018(14)
    N1 0.0174(11) 0.0138(11) 0.0126(12) -0.0002(9) 0.0006(9) 0.0028(8)
    N2 0.0176(11) 0.0219(12) 0.0203(12) -0.0006(9) 0.0009(10) 0.0008(10)
    N3 0.0215(12) 0.0179(12) 0.0177(13) 0.0010(10) -0.0011(10) 0.0039(9)
    F1A 0.039(2) 0.044(3) 0.091(4) 0.0133(19) -0.020(2) -0.007(2)
    F2 0.0468(12) 0.0268(10) 0.0393(12) 0.0008(8) -0.0028(9) -0.0112(8)
    F3A 0.085(4) 0.045(3) 0.060(3) -0.027(3) 0.034(3) 0.009(2)
    F4 0.120(2) 0.0407(12) 0.0273(12) -0.0117(13) -0.0007(12) -0.0048(9)
    P1 0.0306(4) 0.0273(4) 0.0244(5) -0.0070(3) -0.0052(3) -0.0014(3)
    F1B 0.044(4) 0.075(5) 0.094(6) -0.032(3) 0.031(4) -0.057(4)
    F3B 0.165(10) 0.047(5) 0.075(6) 0.046(6) -0.072(6) -0.005(4)
_geom_special_details
;
 All esds (except the esd in the dihedral angle between two l.s. planes)
 are estimated using the full covariance matrix.  The cell esds are taken
 into account individually in the estimation of esds in distances, angles
 and torsion angles; correlations between esds in cell parameters are only
 used when they are defined by crystal symmetry.  An approximate (isotropic)
 treatment of cell esds is used for estimating esds involving l.s. planes.
;
loop_
    _geom_bond_atom_site_label_1
    _geom_bond_atom_site_label_2
    _geom_bond_site_symmetry_2
    _geom_bond_distance
    _geom_bond_publ_flag
    C1 N1 . 1.514(3) n
    C1 P1 . 1.840(3) n
    C1 H1A . 0.9900 ?
    C1 H1B . 0.9900 ?
    C2 N2 . 1.479(3) n
    C2 P1 . 1.854(3) n
    C2 H2A . 0.9900 ?
    C2 H2B . 0.9900 ?
    C3 N3 . 1.477(3) n
    C3 P1 . 1.847(3) n
    C3 H3A . 0.9900 ?
    C3 H3B . 0.9900 ?
    C4 N3 . 1.434(3) n
    C4 N1 . 1.540(3) ?
    C4 H4A . 0.9900 ?
    C4 H4B . 0.9900 ?
    C5 N2 . 1.433(4) n
    C5 N1 . 1.547(3) n
    C5 H5A . 0.9900 ?
    C5 H5B . 0.9900 ?
    C6 N3 . 1.463(3) n
    C6 N2 . 1.466(3) n
    C6 H6A . 0.9900 ?
    C6 H6B . 0.9900 ?
    C11 N1 . 1.495(3) n
    C11 H11A . 0.9800 ?
    C11 H11B . 0.9800 ?
    C11 H11C . 0.9800 ?
    B1 F3B . 1.281(7) n
    B1 F3A . 1.319(5) n
    B1 F4 . 1.350(4) n
    B1 F2 . 1.383(4) n
    B1 F1A . 1.447(5) n
    B1 F1B . 1.493(7) n
loop_
    _geom_angle_atom_site_label_1
    _geom_angle_atom_site_label_2
    _geom_angle_atom_site_label_3
    _geom_angle_site_symmetry_1
    _geom_angle_site_symmetry_3
    _geom_angle
    _geom_angle_publ_flag
    N1 C1 P1 . . 114.83(18) ?
    N1 C1 H1A . . 108.6 ?
    P1 C1 H1A . . 108.6 ?
    N1 C1 H1B . . 108.6 ?
    P1 C1 H1B . . 108.6 ?
    H1A C1 H1B . . 107.5 ?
    N2 C2 P1 . . 114.14(18) ?
    N2 C2 H2A . . 108.7 ?
    P1 C2 H2A . . 108.7 ?
    N2 C2 H2B . . 108.7 ?
    P1 C2 H2B . . 108.7 ?
    H2A C2 H2B . . 107.6 ?
    N3 C3 P1 . . 114.38(18) ?
    N3 C3 H3A . . 108.7 ?
    P1 C3 H3A . . 108.7 ?
    N3 C3 H3B . . 108.7 ?
    P1 C3 H3B . . 108.7 ?
    H3A C3 H3B . . 107.6 ?
    N3 C4 N1 . . 112.3(2) ?
    N3 C4 H4A . . 109.1 ?
    N1 C4 H4A . . 109.1 ?
    N3 C4 H4B . . 109.1 ?
    N1 C4 H4B . . 109.1 ?
    H4A C4 H4B . . 107.9 ?
    N2 C5 N1 . . 111.8(2) ?
    N2 C5 H5A . . 109.2 ?
    N1 C5 H5A . . 109.2 ?
    N2 C5 H5B . . 109.2 ?
    N1 C5 H5B . . 109.2 ?
    H5A C5 H5B . . 107.9 ?
    N3 C6 N2 . . 113.1(2) ?
    N3 C6 H6A . . 109.0 ?
    N2 C6 H6A . . 109.0 ?
    N3 C6 H6B . . 109.0 ?
    N2 C6 H6B . . 109.0 ?
    H6A C6 H6B . . 107.8 ?
    N1 C11 H11A . . 109.5 ?
    N1 C11 H11B . . 109.5 ?
    H11A C11 H11B . . 109.5 ?
    N1 C11 H11C . . 109.5 ?
    H11A C11 H11C . . 109.5 ?
    H11B C11 H11C . . 109.5 ?
    F3B B1 F3A . . 64.6(6) ?
    F3B B1 F4 . . 122.5(5) ?
    F3A B1 F4 . . 118.7(4) ?
    F3B B1 F2 . . 116.5(4) ?
    F3A B1 F2 . . 113.7(3) ?
    F4 B1 F2 . . 112.6(3) ?
    F3B B1 F1A . . 43.2(5) ?
    F3A B1 F1A . . 107.7(4) ?
    F4 B1 F1A . . 99.6(3) ?
    F2 B1 F1A . . 101.8(3) ?
    F3B B1 F1B . . 106.3(7) ?
    F3A B1 F1B . . 42.2(3) ?
    F4 B1 F1B . . 91.5(4) ?
    F2 B1 F1B . . 101.0(3) ?
    F1A B1 F1B . . 148.4(5) ?
    C11 N1 C1 . . 109.9(2) n
    C11 N1 C4 . . 110.0(2) n
    C1 N1 C4 . . 110.0(2) n
    C11 N1 C5 . . 109.3(2) n
    C1 N1 C5 . . 110.3(2) n
    C4 N1 C5 . . 107.28(19) n
    C5 N2 C6 . . 110.1(2) ?
    C5 N2 C2 . . 112.1(2) ?
    C6 N2 C2 . . 111.8(2) ?
    C4 N3 C6 . . 109.6(2) ?
    C4 N3 C3 . . 112.6(2) ?
    C6 N3 C3 . . 111.3(2) ?
    C1 P1 C3 . . 96.42(13) n
    C1 P1 C2 . . 95.98(13) n
    C3 P1 C2 . . 95.91(13) n
loop_
    _geom_hbond_atom_site_label_D
    _geom_hbond_atom_site_label_H
    _geom_hbond_atom_site_label_A
    _geom_hbond_site_symmetry_A
    _geom_hbond_distance_DH
    _geom_hbond_distance_HA
    _geom_hbond_distance_DA
    _geom_hbond_angle_DHA
    C2 H2A F2 2_565 0.99 2.54 3.438(3) 151
    C5 H5A F4 7_665 0.99 2.35 3.314(3) 166
    C6 H6B F4 . 0.99 2.46 3.364(3) 152
    C11 H11B F2 5_666 0.98 2.43 3.350(4) 156
data_global
_journal_date_recd_electronic     2008-01-24
_journal_date_accepted     2008-01-31
_journal_name_full     'Acta Crystallographica, Section E'
_journal_year     2008
_journal_volume     64
_journal_issue      3
_journal_page_first     o556
_journal_page_last     o556
_journal_paper_category     QO
_journal_coeditor_code     HB2695
_publ_contact_author_name     'M. Fatima C. Guedes da Silva'
_publ_contact_author_address
;
Centro de Qu\'imica Estrutural
Complexo Interdisciplinar
Instituto Superior T\'ecnico
TU Lisbon, Av. Rovisco Pais
1049-001 Lisbon
Portugal
;
_publ_contact_author_email     fatima.guedes@ist.utl.pt
_publ_contact_author_fax     '+351-21-846-4455'
_publ_contact_author_phone     '+351-21-841-9235'
_publ_section_title
;
1-Methyl-1-azonia-3,5-diaza-7-phosphatricyclo[3.3.1.1^3,7^]decane
tetrafluoroborate
;
loop_
    _publ_author_name
    _publ_author_footnote
    _publ_author_address
    'Smole\'nski, Piotr' .
;
Centro de Qu\'imica Estrutural
Complexo Interdisciplinar
Instituto Superior T\'ecnico
TU Lisbon, Av. Rovisco Pais
1049-001 Lisbon
Portugal
;
    'Kirillov, Alexander M.' .
;
Centro de Qu\'imica Estrutural
Complexo Interdisciplinar
Instituto Superior T\'ecnico
TU Lisbon, Av. Rovisco Pais
1049-001 Lisbon
Portugal
;
    'Guedes da Silva, M. F\'atima C.' .
;
Centro de Qu\'imica Estrutural
Complexo Interdisciplinar
Instituto Superior T\'ecnico
TU Lisbon, Av. Rovisco Pais
1049-001 Lisbon
Portugal
and Universidade Lus\'ofona de Humanidades e Tecnologias,
ULHT Lisbon, Av. do Campo Grande, 376,
1749-024, Lisbon,
Portugal
;
    'Pombeiro, Armando J. L.' .
;
Centro de Qu\'imica Estrutural
Complexo Interdisciplinar
Instituto Superior T\'ecnico
TU Lisbon, Av. Rovisco Pais
1049-001 Lisbon
Portugal
;
