# Supplementary material for: 1-Methyl-1-azonia-3,5-diaza-7-phosphatricyclo­[3.3.1.13,7]decane tetra­fluoro­borate
Source: Acta Crystallogr Sect E Struct Rep Online. 2008 Feb 6;64(Pt 3):o556. doi: 10.1107/S1600536808003401 (PMC2960824; doi:10.1107/S1600536808003401)
Supplement: Supplementary file 2 [file e-64-0o556-Isup2.hkl]

#
# h,k,l, Fc-squared, Fo-squared, sigma(Fo-squared) and status flag
#
data_I
_shelx_title ' piotr666b in P c a b'
_shelx_refln_list_code          4
_shelx_F_calc_maximum      247.99
_exptl_crystal_F_000      1072.00
_reflns_d_resolution_high  0.8303
 
loop_
 _symmetry_equiv_pos_as_xyz
 'x, y, z'
 '-x+1/2, -y, z+1/2'
 'x+1/2, -y+1/2, -z'
 '-x, y+1/2, -z+1/2'
 '-x, -y, -z'
 'x-1/2, y, -z-1/2'
 '-x-1/2, y-1/2, z'
 'x, -y-1/2, z-1/2'
 
_cell_length_a    11.9936
_cell_length_b    11.6933
_cell_length_c    15.5689
_cell_angle_alpha  90.000
_cell_angle_beta   90.000
_cell_angle_gamma  90.000
 
_shelx_F_squared_multiplier     1.000
 
loop_
 _refln_index_h
 _refln_index_k
 _refln_index_l
 _refln_F_squared_calc
 _refln_F_squared_meas
 _refln_F_squared_sigma
 _refln_observed_status
   2   0   0    12728.27    11661.32    216.92 o
   4   0   0    26998.38    26053.32    479.96 o
   6   0   0    10918.28    11426.98    231.48 o
   8   0   0     4897.20     5069.66    153.88 o
  10   0   0     2129.12     2349.31    100.98 o
  12   0   0      691.50      667.25     63.94 o
  14   0   0      352.50      364.11     77.42 o
   2   1   0     8373.89     8497.66    123.76 o
   4   1   0    31101.17    30808.74    399.24 o
   6   1   0     7088.60     7099.23    119.78 o
   8   1   0      663.96      543.94     31.35 o
  10   1   0       84.78       88.57     26.96 o
  12   1   0      185.94      217.58     72.99 o
  14   1   0      336.12      433.69     50.17 o
   0   2   0     5101.28     4390.98    106.62 o
   2   2   0    50474.02    50651.97    951.33 o
   4   2   0      111.35      137.27     14.70 o
   6   2   0     5175.54     4958.38    100.92 o
   8   2   0      164.45      151.49     37.28 o
  10   2   0      963.11      956.02     51.87 o
  12   2   0      267.42      312.85     40.57 o
  14   2   0      438.73      550.10     60.32 o
   2   3   0       15.72       30.40      9.03 o
   4   3   0      993.01      947.70     62.69 o
   6   3   0     6811.26     6651.08    167.55 o
   8   3   0       67.17       41.51     19.03 o
  10   3   0     1231.58     1305.69     61.70 o
  12   3   0       22.79       21.60     26.98 o
  14   3   0       28.02      -27.00     29.40 o
   0   4   0    35941.78    36141.16   1130.39 o
   2   4   0     1052.36     1085.91     29.00 o
   4   4   0      387.39      391.50     33.99 o
   6   4   0     2246.12     2341.18     59.98 o
   8   4   0       67.07       59.97     24.89 o
  10   4   0       25.24       13.48     22.37 o
  12   4   0      258.78      273.66     52.17 o
   2   5   0     1978.81     2201.95     48.20 o
   4   5   0      835.24      655.83     35.51 o
   6   5   0       42.51       44.17     23.32 o
   8   5   0      130.28       93.36     27.08 o
  10   5   0       68.45       79.78     27.54 o
  12   5   0       21.70       18.64     27.13 o
   0   6   0     3006.28     3603.20    110.57 o
   2   6   0     9540.65     9951.88    157.29 o
   4   6   0      384.53      407.69     31.13 o
   6   6   0     3828.38     3681.62    123.01 o
   8   6   0      468.26      454.61     39.55 o
  10   6   0       52.68        8.54     24.65 o
  12   6   0        7.45        2.15     26.40 o
   2   7   0      130.19      140.58     17.89 o
   4   7   0       65.22       78.00     22.90 o
   6   7   0     2720.05     2555.97     83.13 o
   8   7   0       40.68       32.50     21.30 o
  10   7   0        5.96      -12.05     23.21 o
  12   7   0      257.65      338.20     46.69 o
   0   8   0      224.36      169.83     31.60 o
   2   8   0     1907.44     2029.51     54.06 o
   4   8   0        8.54        5.75     29.84 o
   6   8   0     2312.17     2318.91     81.77 o
   8   8   0      296.79      330.17     34.70 o
  10   8   0      192.96      164.14     32.40 o
   2   9   0       63.60       84.63     23.48 o
   4   9   0        3.94       -7.66     23.46 o
   6   9   0      674.87      634.37     48.97 o
   8   9   0      311.44      282.83     41.33 o
  10   9   0      101.24       80.38     29.40 o
   0  10   0     3708.02     3429.69    127.35 o
   2  10   0      771.34      781.98     50.48 o
   4  10   0       26.80       36.40     22.53 o
   6  10   0      162.22      189.77     37.88 o
   8  10   0       43.62      101.04     33.66 o
  10  10   0        9.23        9.14     26.76 o
   2  11   0        6.18      -13.83     26.90 o
   4  11   0     1966.87     2023.15    105.53 o
   6  11   0      276.83      266.49     71.81 o
   8  11   0      743.91      778.76     61.70 o
   0  12   0     2723.53     3016.78    188.27 o
   2  12   0      472.11      428.06     60.21 o
   4  12   0      753.37      869.76     79.73 o
   6  12   0       26.12       27.20     51.25 o
   2  13   0       13.43      -19.57    101.40 o
   4  13   0      195.42      198.56     54.77 o
   0  14   0     4006.92     3866.82    234.97 o
   1   1   1        0.42       -4.10      4.10 o
   2   1   1     2432.45     2474.32     35.22 o
   3   1   1     3239.37     3177.42     38.65 o
   4   1   1        4.71       -0.01      6.00 o
   5   1   1      215.42      267.86     13.68 o
   6   1   1       19.34       26.97      9.29 o
   7   1   1     1894.65     1805.74     36.96 o
   8   1   1     1686.40     1780.84     47.62 o
   9   1   1      571.76      597.04     33.89 o
  10   1   1      209.32      184.16     22.59 o
  11   1   1      298.33      309.86     26.06 o
  12   1   1       45.05       56.28     18.51 o
  13   1   1        4.49      -16.95     16.95 o
  14   1   1      112.88      138.61     24.93 o
   0   2   1    14725.49    15206.80    213.10 o
   1   2   1      311.66      340.90      9.11 o
   2   2   1     1043.36     1142.05     21.23 o
   3   2   1     4258.59     4459.17     61.14 o
   4   2   1      461.87      511.64     18.72 o
   5   2   1     1573.33     1536.24     32.31 o
   6   2   1     1830.33     2119.63     41.99 o
   7   2   1     1568.47     1609.03     39.99 o
   8   2   1      245.70      280.52     20.08 o
   9   2   1      110.47       93.69     16.58 o
  10   2   1        6.95       16.11     14.43 o
  11   2   1       42.20       50.50     17.49 o
  12   2   1      233.77      320.98     30.76 o
  13   2   1       54.46       57.75     24.44 o
  14   2   1       75.75      100.56     24.75 o
   1   3   1     3510.18     3666.57     43.10 o
   2   3   1      786.61      804.39     17.84 o
   3   3   1       14.09       22.12      8.22 o
   4   3   1       69.16      103.93     11.54 o
   5   3   1       24.85       12.10      9.79 o
   6   3   1     3280.06     3193.45     60.07 o
   7   3   1       66.91       68.50     14.29 o
   8   3   1      845.75      772.97     30.36 o
   9   3   1      803.10      780.04     32.29 o
  10   3   1       30.96       46.40     16.96 o
  11   3   1       37.61       25.45     17.67 o
  12   3   1       41.81       67.00     19.96 o
  13   3   1       16.49       -7.55     19.30 o
  14   3   1      146.73      132.23     26.84 o
   0   4   1    13252.60    13495.43    197.02 o
   1   4   1      259.21      303.46     17.08 o
   2   4   1    18277.36    18444.84    197.58 o
   3   4   1      253.52      297.22     16.32 o
   4   4   1      775.29      782.95     25.02 o
   5   4   1       74.91       61.56     13.63 o
   6   4   1      153.03      136.15     18.36 o
   7   4   1       61.57       50.40     14.28 o
   8   4   1      585.41      569.99     27.58 o
   9   4   1       28.05        4.40     25.53 o
  10   4   1      267.61      318.71     25.78 o
  11   4   1        0.05      -18.18     19.42 o
  12   4   1     1046.47     1068.22     48.87 o
  13   4   1        1.71        0.92     19.35 o
   1   5   1      883.89      899.34     31.60 o
   2   5   1     1918.38     1966.27     31.61 o
   3   5   1      933.83      960.03     24.50 o
   4   5   1     3553.30     3448.50     62.28 o
   5   5   1      459.12      465.96     27.21 o
   6   5   1     6507.87     6407.61     95.33 o
   7   5   1     1026.77     1027.78     32.49 o
   8   5   1     4058.25     3803.16     76.43 o
   9   5   1      272.94      327.01     27.92 o
  10   5   1      101.57       77.04     20.12 o
  11   5   1       11.62       -6.15     17.09 o
  12   5   1      493.28      492.05     35.02 o
  13   5   1        1.02       11.09     19.36 o
   0   6   1     4509.46     4255.33     87.88 o
   1   6   1     3847.51     4010.02     59.38 o
   2   6   1     1440.58     1398.85     29.21 o
   3   6   1      281.85      252.05     14.48 o
   4   6   1      684.20      677.14     26.67 o
   5   6   1      113.42       95.32     16.31 o
   6   6   1     1370.38     1389.91     50.99 o
   7   6   1       21.12        8.08     13.03 o
   8   6   1       10.84       -5.78     13.06 o
   9   6   1      119.95       95.47     17.71 o
  10   6   1      753.31      767.88     39.24 o
  11   6   1       26.72       27.23     17.44 o
  12   6   1     1656.10     1684.95     58.61 o
  13   6   1       13.22       30.15     22.31 o
   1   7   1     5697.84     5857.63     77.88 o
   2   7   1     4382.13     4564.47     65.26 o
   3   7   1      144.88      157.63     14.05 o
   4   7   1     1396.53     1294.32     38.51 o
   5   7   1     1855.29     1935.22     48.92 o
   6   7   1     5741.81     5373.99     95.63 o
   7   7   1        0.08      -14.77     14.77 o
   8   7   1     6915.20     6423.51     99.19 o
   9   7   1     1506.54     1487.88     42.77 o
  10   7   1      699.85      719.38     34.87 o
  11   7   1       42.04       43.43     19.49 o
  12   7   1      149.03      134.85     25.76 o
   0   8   1        1.38       51.77     16.10 o
   1   8   1      444.32      428.88     20.81 o
   2   8   1     1817.81     1763.81     41.13 o
   3   8   1      529.94      545.58     22.15 o
   4   8   1      321.55      321.89     22.31 o
   5   8   1      202.46      188.24     21.54 o
   6   8   1      900.89      877.46     36.16 o
   7   8   1      332.01      373.81     49.11 o
   8   8   1      265.39      290.33     23.22 o
   9   8   1       19.75        6.10     15.47 o
  10   8   1      174.64      199.37     22.37 o
  11   8   1       15.03        2.23     19.25 o
   1   9   1      519.42      514.86     23.95 o
   2   9   1      336.11      317.29     21.01 o
   3   9   1      847.49      909.26     29.22 o
   4   9   1      233.32      223.37     21.65 o
   5   9   1       81.84      106.32     21.31 o
   6   9   1      843.92      704.55     35.61 o
   7   9   1     1568.23     1529.19     50.42 o
   8   9   1      928.00      981.54     43.12 o
   9   9   1       53.44       59.84     18.78 o
  10   9   1       34.41       19.93     17.93 o
  11   9   1       33.39        5.95     21.38 o
   0  10   1     1848.25     1891.18     75.02 o
   1  10   1      700.34      745.33     33.07 o
   2  10   1     1306.87     1249.35     57.74 o
   3  10   1     1765.25     1826.18     48.90 o
   4  10   1      122.92      141.72     22.52 o
   5  10   1     1461.05     1370.91     49.14 o
   6  10   1       96.78       71.44     21.69 o
   7  10   1      217.32      198.55     26.82 o
   8  10   1       93.10      139.61     26.59 o
   9  10   1        0.20      -17.89     17.89 o
  10  10   1        8.38       -2.84     19.45 o
   1  11   1      500.83      507.30     35.91 o
   2  11   1       39.73       17.73     18.19 o
   3  11   1        2.51        9.09     20.20 o
   4  11   1      350.54      365.09     32.78 o
   5  11   1       32.94       53.38     23.00 o
   6  11   1     1086.43     1171.07     65.32 o
   7  11   1       47.03       30.28     23.25 o
   8  11   1      485.47      518.92     39.42 o
   0  12   1       32.03       31.84     38.95 o
   1  12   1      283.31      315.87     33.69 o
   2  12   1       25.69       16.26     26.27 o
   3  12   1      192.17      189.41     29.50 o
   4  12   1        1.94        3.79     19.85 o
   5  12   1        2.20       -2.55     25.61 o
   6  12   1       12.34        0.52     23.49 o
   7  12   1       19.43       -7.51     34.52 o
   1  13   1      268.77      291.24     58.68 o
   2  13   1      134.80      114.58     34.16 o
   3  13   1      149.75      139.02     34.63 o
   4  13   1      146.48      143.23     35.81 o
   5  13   1       74.33      116.05     31.53 o
   0  14   1        7.18       78.70     50.64 o
   1  14   1       22.52      -28.45     28.45 o
   0   0   2     8380.19     5427.29    285.55 o
   1   0   2       19.63       10.06      4.01 o
   2   0   2    61498.55    61599.93    780.64 o
   3   0   2      571.40      683.49     18.34 o
   4   0   2     3322.13     3034.34     55.70 o
   5   0   2     1191.53     1095.56     31.79 o
   6   0   2    10862.23    10711.96    168.88 o
   7   0   2     5190.72     5394.95    127.45 o
   8   0   2     1278.15     1216.71     44.34 o
   9   0   2     1534.35     1561.92     72.64 o
  10   0   2     1893.08     1937.43    108.71 o
  11   0   2      349.49      349.25     33.49 o
  12   0   2     1336.68     1372.60     64.52 o
  13   0   2      171.46      156.70     35.36 o
  14   0   2      601.85      452.39     59.59 o
   1   1   2     4222.29     4684.88     69.56 o
   2   1   2     1244.00     1313.84     20.68 o
   3   1   2      105.41      153.33      8.24 o
   4   1   2    10450.62    10450.46    106.51 o
   5   1   2      896.64      982.75     21.21 o
   6   1   2    11497.00    11363.76    132.62 o
   7   1   2     1276.21     1438.65     34.44 o
   8   1   2      182.17      151.08     15.18 o
   9   1   2        0.89        3.03     11.95 o
  10   1   2     1245.86     1271.80     39.08 o
  11   1   2      358.60      442.31     37.55 o
  12   1   2        1.75        9.96     16.95 o
  13   1   2      495.04      552.67     39.32 o
  14   1   2        4.11       29.21     21.28 o
   0   2   2    51263.94    53694.39    819.52 o
   1   2   2      411.50      385.89     10.24 o
   2   2   2     7247.65     7860.25     97.84 o
   3   2   2     1981.02     1917.93     31.95 o
   4   2   2     1104.11     1277.65     24.14 o
   5   2   2      141.33      164.64     12.32 o
   6   2   2      121.10      121.44     13.26 o
   7   2   2     2463.61     2438.05     56.51 o
   8   2   2      284.94      337.12     21.00 o
   9   2   2     1145.14     1153.82     44.38 o
  10   2   2      677.15      701.62     32.20 o
  11   2   2      324.05      287.90     25.22 o
  12   2   2      670.67      731.06     38.06 o
  13   2   2      310.05      294.65     29.46 o
  14   2   2      696.46      772.10     56.14 o
   1   3   2       92.66      132.60     12.48 o
   2   3   2        0.04        4.57      6.16 o
   3   3   2     1236.08     1249.14     32.53 o
   4   3   2     5394.18     5358.90     70.12 o
   5   3   2       13.27       15.05      9.72 o
   6   3   2      454.87      479.59     21.99 o
   7   3   2       12.72        5.26     11.91 o
   8   3   2     3534.79     3561.86     70.13 o
   9   3   2       93.57       70.48     16.08 o
  10   3   2      674.31      719.22     40.87 o
  11   3   2       99.15       49.79     19.52 o
  12   3   2      175.46      171.70     24.00 o
  13   3   2      151.51      186.27     27.49 o
  14   3   2        1.63      -19.63     19.63 o
   0   4   2     1249.87     1213.88     30.30 o
   1   4   2     3743.02     3846.13     49.98 o
   2   4   2       46.05       60.65      9.12 o
   3   4   2     1982.68     2109.03     43.82 o
   4   4   2     1017.49     1132.91     27.17 o
   5   4   2     1542.08     1409.35     29.64 o
   6   4   2      154.85      175.77     19.60 o
   7   4   2      225.06      215.10     19.85 o
   8   4   2      157.62      162.52     18.58 o
   9   4   2     1145.42     1101.44     45.41 o
  10   4   2      426.04      419.06     28.59 o
  11   4   2       49.20       28.47     16.93 o
  12   4   2       52.72       23.88     19.07 o
  13   4   2      201.54      205.93     27.39 o
   1   5   2     1422.21     1607.87     31.31 o
   2   5   2      714.91      843.41     28.39 o
   3   5   2       14.28       22.51     10.69 o
   4   5   2        1.93        4.81      9.97 o
   5   5   2      179.15      217.87     20.61 o
   6   5   2      419.22      393.10     19.57 o
   7   5   2      270.93      302.43     20.10 o
   8   5   2       71.74       80.16     19.10 o
   9   5   2       38.39       47.90     15.54 o
  10   5   2       58.51       35.40     17.83 o
  11   5   2        0.27        6.45     16.95 o
  12   5   2        0.42       -6.58     17.89 o
  13   5   2      173.56      175.46     26.54 o
   0   6   2    12606.99    13315.62    225.58 o
   1   6   2      525.33      569.19     19.91 o
   2   6   2       35.57       35.43      9.92 o
   3   6   2     1416.66     1339.84     35.58 o
   4   6   2       51.13       74.23     13.90 o
   5   6   2       74.36       60.62     14.25 o
   6   6   2        0.61        9.79     12.28 o
   7   6   2       72.03       68.56     15.30 o
   8   6   2      575.60      601.21     28.40 o
   9   6   2      202.82      177.47     21.88 o
  10   6   2      281.63      311.53     25.02 o
  11   6   2        0.13        0.32     17.51 o
  12   6   2      208.19      174.96     37.01 o
   1   7   2       38.38       35.58     11.36 o
   2   7   2        0.25       -8.03     10.11 o
   3   7   2        7.14        4.62     10.11 o
   4   7   2      403.99      369.28     24.63 o
   5   7   2        0.32        8.25     12.81 o
   6   7   2      113.28      109.73     22.45 o
   7   7   2      398.76      365.89     26.30 o
   8   7   2      103.37       94.53     18.04 o
   9   7   2      148.65      166.47     21.65 o
  10   7   2        0.00      -13.87     15.30 o
  11   7   2      110.91      114.54     24.85 o
  12   7   2      119.21       83.71     23.93 o
   0   8   2     6215.88     6310.23    127.51 o
   1   8   2      318.02      276.20     18.03 o
   2   8   2       81.97      117.31     14.69 o
   3   8   2       10.79       20.95     11.17 o
   4   8   2      601.42      615.08     27.63 o
   5   8   2        3.73        9.63     19.66 o
   6   8   2       12.43        9.75     16.53 o
   7   8   2       59.39       58.31     19.28 o
   8   8   2      931.01      911.83     36.67 o
   9   8   2        1.73        3.81     15.53 o
  10   8   2       12.66       13.67     16.60 o
  11   8   2       33.00       56.24     20.77 o
   1   9   2      326.27      307.30     23.38 o
   2   9   2      723.33      734.46     32.89 o
   3   9   2      446.64      446.57     22.51 o
   4   9   2      957.64     1003.75     35.43 o
   5   9   2      232.16      198.18     24.25 o
   6   9   2       10.23       -0.84     17.04 o
   7   9   2       16.42        4.83     18.72 o
   8   9   2       10.32       40.32     18.27 o
   9   9   2        5.60       -8.34     16.75 o
  10   9   2        0.38      -16.74     18.14 o
  11   9   2       14.16        6.83     20.01 o
   0  10   2     1303.78     1210.29     60.40 o
   1  10   2      181.99      197.55     23.19 o
   2  10   2       18.21       33.57     14.95 o
   3  10   2      309.19      326.20     25.73 o
   4  10   2       10.10       11.41     16.31 o
   5  10   2       70.39       59.18     22.24 o
   6  10   2      462.45      450.66     34.28 o
   7  10   2      117.76      117.42     25.01 o
   8  10   2       35.83       27.45     21.86 o
   9  10   2        0.87        3.78     18.36 o
  10  10   2       67.90       65.99     23.05 o
   1  11   2        9.90       11.91     18.08 o
   2  11   2       88.98      126.08     25.59 o
   3  11   2        1.24        6.06     19.17 o
   4  11   2      610.47      669.60     54.46 o
   5  11   2       11.40      -10.40     20.26 o
   6  11   2     1311.44     1258.47     50.93 o
   7  11   2       52.44       89.96     24.77 o
   8  11   2      332.73      412.98     36.17 o
   0  12   2      906.39      942.61     61.50 o
   1  12   2      127.52      130.10     27.33 o
   2  12   2      872.60      882.41     48.26 o
   3  12   2      216.66      255.79     31.58 o
   4  12   2       18.89       32.63     21.94 o
   5  12   2      145.97      119.63     29.93 o
   6  12   2       30.49       -0.76     22.46 o
   7  12   2      439.50      526.94     49.87 o
   1  13   2       73.76      142.59     41.21 o
   2  13   2        0.04      -24.93     26.54 o
   3  13   2        0.07       10.21     44.16 o
   4  13   2      383.79      425.52     46.14 o
   5  13   2       16.98        4.07     31.68 o
   0  14   2      978.93      987.64     88.12 o
   1   1   3     2541.44     2628.54     35.51 o
   2   1   3     1424.33     1433.41     24.20 o
   3   1   3      102.81       90.30      7.21 o
   4   1   3     1014.23     1016.02     18.52 o
   5   1   3      271.24      253.00     13.66 o
   6   1   3     1519.20     1497.67     28.05 o
   7   1   3       24.30       43.97     11.38 o
   8   1   3      446.46      412.95     20.84 o
   9   1   3     2060.45     1923.30     45.27 o
  10   1   3      118.34      146.67     17.84 o
  11   1   3       30.70       35.21     15.39 o
  12   1   3       18.40       10.23     17.49 o
  13   1   3       42.61       25.35     19.11 o
  14   1   3       90.55       82.04     25.03 o
   0   2   3     1240.88     1379.73     30.07 o
   1   2   3     3611.07     3692.96     49.39 o
   2   2   3      446.72      446.06     12.17 o
   3   2   3        7.32        8.29      6.59 o
   4   2   3     2123.54     2040.62     31.71 o
   5   2   3     1607.47     1732.37     30.25 o
   6   2   3     1137.25     1246.39     28.82 o
   7   2   3      189.92      167.18     16.43 o
   8   2   3      414.31      377.33     22.48 o
   9   2   3      183.11      187.25     19.17 o
  10   2   3       36.84       26.49     14.91 o
  11   2   3      126.41       96.51     19.47 o
  12   2   3        0.83      -14.65     16.52 o
  13   2   3       70.61       33.87     20.58 o
  14   2   3       14.99       -1.11     20.28 o
   1   3   3        8.88        4.80      6.49 o
   2   3   3        0.10       -1.56      6.14 o
   3   3   3      144.15      184.78     11.42 o
   4   3   3      513.55      468.39     16.31 o
   5   3   3     1360.36     1395.60     27.68 o
   6   3   3      407.75      467.08     24.95 o
   7   3   3     1161.06     1015.11     29.32 o
   8   3   3      724.46      698.13     28.87 o
   9   3   3        2.62      -10.29     12.61 o
  10   3   3      296.57      258.72     23.77 o
  11   3   3        0.41       26.24     16.42 o
  12   3   3       74.97       54.66     20.66 o
  13   3   3        2.28      -11.37     18.43 o
   0   4   3    28917.39    28506.46    447.70 o
   1   4   3     3448.13     3631.81     50.36 o
   2   4   3     1886.03     2031.09     38.88 o
   3   4   3      215.78      266.09     14.32 o
   4   4   3     2441.92     2501.87     45.41 o
   5   4   3     1279.52     1224.60     28.42 o
   6   4   3      398.15      499.69     22.01 o
   7   4   3       38.80       36.42     12.30 o
   8   4   3      952.20      899.11     30.21 o
   9   4   3       27.92       17.17     12.97 o
  10   4   3      118.87       94.86     17.78 o
  11   4   3      117.23      123.21     21.74 o
  12   4   3      673.56      624.84     36.76 o
  13   4   3       40.22       15.96     20.19 o
   1   5   3     3587.99     3492.12     51.97 o
   2   5   3       38.62       39.74     10.03 o
   3   5   3       25.93       68.24     10.24 o
   4   5   3      221.79      291.54     18.58 o
   5   5   3        9.37       -4.02     10.10 o
   6   5   3     4158.68     4068.41     80.18 o
   7   5   3       50.81       68.90     13.30 o
   8   5   3       55.48       40.56     18.60 o
   9   5   3       35.76        7.66     14.73 o
  10   5   3      206.07      147.54     21.95 o
  11   5   3      357.50      368.74     30.15 o
  12   5   3        8.53       21.12     19.25 o
  13   5   3      491.13      526.42     37.71 o
   0   6   3      373.89      402.09     24.62 o
   1   6   3      252.20      205.66     14.10 o
   2   6   3    13971.86    14639.72    174.81 o
   3   6   3      246.64      322.10     15.60 o
   4   6   3        1.14        6.20     11.86 o
   5   6   3     1409.73     1263.74     32.98 o
   6   6   3       65.66       55.48     13.33 o
   7   6   3      293.77      280.78     22.28 o
   8   6   3       33.39       14.53     14.18 o
   9   6   3      204.87      216.74     24.27 o
  10   6   3       45.44       45.81     18.65 o
  11   6   3       16.34        4.41     19.88 o
  12   6   3      701.91      761.06     76.14 o
   1   7   3     4195.98     4216.10     69.76 o
   2   7   3     1551.65     1619.38     35.62 o
   3   7   3     1954.33     2018.16     38.61 o
   4   7   3      493.12      455.28     23.06 o
   5   7   3      642.43      650.63     28.10 o
   6   7   3     1248.06     1154.62     42.37 o
   7   7   3     2355.57     2277.72     51.34 o
   8   7   3     1307.51     1256.78     40.41 o
   9   7   3      192.49      178.47     21.39 o
  10   7   3      202.47      206.38     25.61 o
  11   7   3       27.07       40.19     20.24 o
  12   7   3       21.11       17.50     20.66 o
   0   8   3     3989.98     3946.39    151.34 o
   1   8   3      100.17      126.14     14.95 o
   2   8   3     2050.89     2004.65     42.32 o
   3   8   3      332.97      407.85     19.96 o
   4   8   3     1643.16     1686.72     51.26 o
   5   8   3     2403.35     2287.64     61.71 o
   6   8   3       76.08       82.87     19.36 o
   7   8   3      150.98      121.69     25.62 o
   8   8   3      141.02      161.31     21.94 o
   9   8   3       92.07       82.31     22.29 o
  10   8   3       11.33       32.24     19.30 o
  11   8   3      195.60      209.38     28.40 o
   1   9   3     1580.86     1593.72     46.96 o
   2   9   3        1.08        3.74     12.37 o
   3   9   3        5.72       29.90     13.71 o
   4   9   3        8.97       18.91     15.18 o
   5   9   3      219.34      243.86     27.22 o
   6   9   3      281.52      278.30     26.74 o
   7   9   3       90.72       89.57     21.65 o
   8   9   3      119.01      101.92     21.14 o
   9   9   3      164.16       99.08     20.95 o
  10   9   3      186.65      115.84     23.26 o
   0  10   3     2853.01     2886.02     94.27 o
   1  10   3     1151.74     1154.57     41.77 o
   2  10   3      794.95      859.40     49.19 o
   3  10   3      272.10      253.54     21.42 o
   4  10   3      515.10      460.15     28.35 o
   5  10   3        1.56       -1.22     17.30 o
   6  10   3      125.26      163.52     25.58 o
   7  10   3      388.11      431.16     36.66 o
   8  10   3      450.67      473.10     32.77 o
   9  10   3       11.85       -4.88     19.38 o
   1  11   3      124.54      116.84     21.81 o
   2  11   3      103.21      116.43     22.69 o
   3  11   3       49.35       35.34     19.95 o
   4  11   3      340.40      330.83     29.45 o
   5  11   3        3.84      -19.28     19.28 o
   6  11   3      274.77      274.56     30.56 o
   7  11   3       28.67       14.34     22.57 o
   8  11   3        8.33       27.11     23.56 o
   0  12   3      422.54      483.16     63.02 o
   1  12   3        0.10       33.00     21.87 o
   2  12   3        0.43       -4.67     21.39 o
   3  12   3       24.86       34.31     27.64 o
   4  12   3        9.08        4.80     20.28 o
   5  12   3      511.75      519.63     41.26 o
   6  12   3        4.07       15.00     23.43 o
   7  12   3       87.76      112.16     27.59 o
   1  13   3      562.48      592.29     75.09 o
   2  13   3       14.95       35.56     35.98 o
   3  13   3       31.24       20.99     40.97 o
   4  13   3       84.39      103.88     34.12 o
   5  13   3        0.02        5.67     26.91 o
   0   0   4    31964.69    33673.13    730.99 o
   1   0   4     7700.48     7937.99    132.94 o
   2   0   4     1299.54     1379.54     40.90 o
   3   0   4       63.19       30.81      9.18 o
   4   0   4      294.79      283.08     15.34 o
   5   0   4     3079.72     3205.67     56.07 o
   6   0   4       16.96       17.56     11.01 o
   7   0   4     3224.23     2870.58     62.12 o
   8   0   4       27.92        5.53     14.62 o
   9   0   4     2127.13     2097.71     63.69 o
  10   0   4      339.89      423.44     37.58 o
  11   0   4      223.73      234.12     64.87 o
  12   0   4       64.29       70.84     28.01 o
  13   0   4      449.01      482.62    123.18 o
  14   0   4      290.35      229.83     75.45 o
   1   1   4     7911.50     7985.01    135.17 o
   2   1   4      259.24      279.26      9.98 o
   3   1   4     5878.35     5641.27     71.92 o
   4   1   4     2318.04     2400.56     31.89 o
   5   1   4       52.56       50.77      8.82 o
   6   1   4      216.96      240.01     13.15 o
   7   1   4      671.97      656.77     23.35 o
   8   1   4      552.64      581.32     23.80 o
   9   1   4       17.06       19.77     12.75 o
  10   1   4      379.70      404.04     27.91 o
  11   1   4      152.84      199.64     29.22 o
  12   1   4       40.02       31.37     22.62 o
  13   1   4      888.04     1023.79     45.20 o
  14   1   4        5.18      -20.54     28.38 o
   0   2   4     3260.34     3618.74     74.68 o
   1   2   4        0.38        3.16      5.41 o
   2   2   4      134.80       98.90      8.35 o
   3   2   4      555.37      601.59     16.82 o
   4   2   4     1835.06     2037.16     35.02 o
   5   2   4     2874.96     2474.41     41.07 o
   6   2   4       72.61      154.53     11.44 o
   7   2   4     2216.18     2096.24     48.72 o
   8   2   4      673.66      694.19     23.48 o
   9   2   4     1080.66     1030.24     39.08 o
  10   2   4       66.47       29.02     15.80 o
  11   2   4       62.78       10.50     16.39 o
  12   2   4       40.44       26.79     17.89 o
  13   2   4      333.97      346.49     37.78 o
   1   3   4     4638.11     4604.15     62.43 o
   2   3   4     3914.27     3943.65     59.77 o
   3   3   4     5063.20     5233.09     71.22 o
   4   3   4      423.08      510.26     16.73 o
   5   3   4     2697.52     2976.65     44.45 o
   6   3   4     1110.87     1125.89     26.96 o
   7   3   4      142.42      138.49     13.24 o
   8   3   4     1993.83     1972.52     40.70 o
   9   3   4     1522.88     1543.83     39.81 o
  10   3   4     2162.18     1969.55     53.44 o
  11   3   4        0.51       14.66     16.83 o
  12   3   4        8.12      -13.42     20.54 o
  13   3   4       41.18       50.66     21.55 o
   0   4   4      127.45      182.11     18.37 o
   1   4   4     2246.93     2471.51     40.68 o
   2   4   4     1748.27     1780.67     30.96 o
   3   4   4     4544.18     4361.05     63.78 o
   4   4   4       34.63       36.27      9.69 o
   5   4   4     1454.09     1602.65     32.97 o
   6   4   4      150.85      160.38     14.09 o
   7   4   4     2156.17     1934.29     39.70 o
   8   4   4       36.27       37.77     12.83 o
   9   4   4      106.37      121.78     17.18 o
  10   4   4      448.11      380.47     35.45 o
  11   4   4      363.05      363.60     34.45 o
  12   4   4        6.68      -15.48     15.48 o
  13   4   4      195.37      174.85     27.10 o
   1   5   4      406.81      368.33     18.29 o
   2   5   4        8.81        6.76      8.60 o
   3   5   4      223.93      261.03     15.10 o
   4   5   4       74.29       58.00     11.62 o
   5   5   4       68.87       52.45     11.23 o
   6   5   4        9.93       -4.63     10.80 o
   7   5   4       30.08       25.76     11.94 o
   8   5   4        3.31        4.31     12.61 o
   9   5   4      103.78       81.71     18.52 o
  10   5   4       18.39       13.24     16.44 o
  11   5   4       22.67       14.98     18.23 o
  12   5   4       31.66       35.20     20.66 o
  13   5   4       46.84       17.27     20.68 o
   0   6   4       90.56      125.15     17.83 o
   1   6   4      918.10      939.09     27.06 o
   2   6   4      109.14      126.72     15.14 o
   3   6   4      363.84      423.45     17.90 o
   4   6   4      149.91      141.05     15.09 o
   5   6   4      948.67      865.00     27.34 o
   6   6   4       78.24       64.90     12.09 o
   7   6   4      444.90      453.10     25.74 o
   8   6   4       74.66       82.30     16.11 o
   9   6   4      128.98      106.60     18.44 o
  10   6   4       37.57       14.14     17.42 o
  11   6   4        2.33       31.89     18.75 o
  12   6   4       91.40       62.18     22.94 o
   1   7   4      408.70      402.46     20.46 o
   2   7   4      187.04      182.22     16.47 o
   3   7   4      330.32      316.87     15.85 o
   4   7   4       24.72       30.18     12.51 o
   5   7   4       23.27       23.70     12.58 o
   6   7   4      100.32       90.39     17.72 o
   7   7   4       62.29       70.51     15.28 o
   8   7   4       61.08       48.22     16.06 o
   9   7   4      252.55      267.09     31.38 o
  10   7   4       17.46        5.65     17.24 o
  11   7   4       33.44       34.23     20.50 o
  12   7   4        4.79       -8.31     19.19 o
   0   8   4        3.57       14.53     21.73 o
   1   8   4        0.01       -1.69     12.09 o
   2   8   4       42.52       54.33     12.90 o
   3   8   4      622.29      624.86     29.65 o
   4   8   4      146.64      135.19     17.89 o
   5   8   4      308.55      309.99     26.81 o
   6   8   4      776.85      762.03     40.60 o
   7   8   4       81.00       89.39     22.92 o
   8   8   4       59.95       85.22     20.33 o
   9   8   4      189.60      177.98     24.95 o
  10   8   4       24.07       17.61     19.76 o
  11   8   4       54.08       16.71     21.60 o
   1   9   4      247.62      227.17     24.34 o
   2   9   4      498.85      442.39     24.80 o
   3   9   4      223.53      189.98     19.90 o
   4   9   4        8.69       -4.02     14.86 o
   5   9   4       23.32        3.73     15.49 o
   6   9   4      299.24      324.23     27.99 o
   7   9   4        2.91       -5.52     18.53 o
   8   9   4      296.03      309.71     28.92 o
   9   9   4      108.31      120.60     30.00 o
  10   9   4       15.54       27.10     19.26 o
   0  10   4        8.73        5.21     22.44 o
   1  10   4      512.14      506.29     30.25 o
   2  10   4      480.98      440.60     27.39 o
   3  10   4       88.34       62.07     17.89 o
   4  10   4     1469.19     1235.07     49.93 o
   5  10   4       18.09       10.64     19.28 o
   6  10   4       10.16      -17.71     17.71 o
   7  10   4       11.68       36.29     21.20 o
   8  10   4       28.39       46.82     22.01 o
   9  10   4        0.75        2.71     18.80 o
   1  11   4      419.99      503.69     32.51 o
   2  11   4       18.70        0.69     16.69 o
   3  11   4      174.19      158.16     24.86 o
   4  11   4      715.96      759.12     41.38 o
   5  11   4       17.02       12.35     30.35 o
   6  11   4      192.44      195.66     27.97 o
   7  11   4      110.03      149.56     27.35 o
   8  11   4      208.32      215.98     34.56 o
   0  12   4      156.04      137.67     34.67 o
   1  12   4      338.78      339.46     47.62 o
   2  12   4       42.56       23.17     23.28 o
   3  12   4      106.56       81.42     24.11 o
   4  12   4       63.13       22.67     25.79 o
   5  12   4      442.14      555.83     42.46 o
   6  12   4       15.94      -10.50     24.54 o
   1  13   4      393.91      469.85     46.17 o
   2  13   4        0.63       -0.30     29.27 o
   3  13   4      317.23      407.42     38.66 o
   4  13   4       89.92       66.35     31.19 o
   1   1   5        4.37       21.86      6.22 o
   2   1   5     2493.63     2452.13     40.35 o
   3   1   5      347.82      353.85     13.01 o
   4   1   5      358.58      347.70     13.75 o
   5   1   5      902.73      932.72     21.10 o
   6   1   5      284.40      209.42     12.32 o
   7   1   5      424.02      391.11     17.44 o
   8   1   5      463.50      460.33     20.18 o
   9   1   5       62.79       49.19     13.62 o
  10   1   5      388.22      393.66     24.09 o
  11   1   5      105.29      102.80     18.63 o
  12   1   5       31.21       14.21     17.88 o
  13   1   5        0.33       11.80     30.76 o
   0   2   5     1389.27     1459.42     32.21 o
   1   2   5       75.12      102.85      5.78 o
   2   2   5     1599.73     1573.41     33.79 o
   3   2   5     1376.04     1497.10     28.20 o
   4   2   5        6.78       -4.86      7.59 o
   5   2   5      417.81      355.71     15.65 o
   6   2   5      344.13      370.90     18.79 o
   7   2   5       14.81       22.89     10.67 o
   8   2   5       48.98       56.20     12.83 o
   9   2   5      127.80      110.13     17.08 o
  10   2   5      564.24      597.40     30.29 o
  11   2   5      113.05       93.62     20.15 o
  12   2   5        2.46        1.26     16.95 o
  13   2   5      149.71      118.96     49.62 o
   1   3   5      256.96      229.44     11.03 o
   2   3   5       61.30       51.22      9.45 o
   3   3   5       25.35        3.29      7.74 o
   4   3   5     3391.27     3607.40     57.67 o
   5   3   5      312.55      405.53     18.97 o
   6   3   5      683.33      617.81     22.47 o
   7   3   5      178.83      193.69     16.12 o
   8   3   5      230.97      200.47     17.48 o
   9   3   5      236.91      205.98     20.70 o
  10   3   5      205.42      241.84     31.06 o
  11   3   5       10.14      -12.08     17.18 o
  12   3   5       50.95       41.48     19.35 o
  13   3   5       60.22       71.11     31.27 o
   0   4   5     1977.60     1970.08     46.26 o
   1   4   5       60.94       93.40     10.44 o
   2   4   5     2947.47     3164.97     48.82 o
   3   4   5      125.14       95.36     10.29 o
   4   4   5       75.45       71.58     10.52 o
   5   4   5     1746.55     1606.63     32.93 o
   6   4   5        1.68       -1.09      9.17 o
   7   4   5     1313.12     1225.02     30.79 o
   8   4   5      475.09      459.87     23.64 o
   9   4   5      946.53     1015.30     37.60 o
  10   4   5      142.39      129.02     20.42 o
  11   4   5      579.24      637.35     35.18 o
  12   4   5      275.77      313.04     29.14 o
  13   4   5      351.24      550.41     50.48 o
   1   5   5     2854.06     2648.36     45.23 o
   2   5   5      391.00      469.75     18.78 o
   3   5   5       18.07       52.91     10.47 o
   4   5   5      207.51      259.78     15.13 o
   5   5   5      526.32      539.75     21.64 o
   6   5   5      445.24      377.01     19.89 o
   7   5   5      234.03      178.12     16.00 o
   8   5   5      355.00      373.69     22.34 o
   9   5   5      218.84      164.26     21.62 o
  10   5   5      887.61      812.41     37.67 o
  11   5   5      193.48      283.80     27.90 o
  12   5   5       54.71       68.06     25.36 o
   0   6   5     1970.81     2141.75     56.01 o
   1   6   5      371.28      444.35     18.19 o
   2   6   5     3018.98     2803.56     53.02 o
   3   6   5      945.99      870.97     28.61 o
   4   6   5      221.34      246.91     19.66 o
   5   6   5     3238.10     3181.79     56.22 o
   6   6   5      488.92      458.92     22.56 o
   7   6   5     2315.73     2162.89     52.10 o
   8   6   5      442.16      376.35     25.98 o
   9   6   5      965.01      994.00     40.15 o
  10   6   5      100.36       87.53     20.27 o
  11   6   5      629.48      634.93     37.63 o
  12   6   5       26.77       -0.79     23.35 o
   1   7   5     3818.46     3584.14     62.25 o
   2   7   5        6.67        6.91     10.58 o
   3   7   5      773.97      669.64     24.47 o
   4   7   5      139.29      143.91     15.79 o
   5   7   5      222.90      246.59     25.97 o
   6   7   5        4.14       -5.17     12.10 o
   7   7   5       24.30       37.45     16.55 o
   8   7   5      406.38      454.54     29.67 o
   9   7   5       29.31       14.81     18.14 o
  10   7   5      149.89      136.90     23.43 o
  11   7   5      159.89      173.60     29.23 o
   0   8   5      117.51      151.43     36.84 o
   1   8   5        7.01       32.90     13.02 o
   2   8   5      677.20      698.20     27.57 o
   3   8   5      429.53      443.30     23.60 o
   4   8   5      690.30      651.00     33.24 o
   5   8   5     1136.62     1043.49     33.51 o
   6   8   5        6.34       -3.69     15.79 o
   7   8   5     1750.16     1785.09     51.87 o
   8   8   5      223.30      213.84     40.98 o
   9   8   5      934.74      835.24     40.76 o
  10   8   5       55.05       45.12     20.92 o
  11   8   5      368.53      452.22     44.44 o
   1   9   5      616.37      581.84     29.98 o
   2   9   5       25.26       30.68     14.53 o
   3   9   5       64.80       70.44     16.37 o
   4   9   5      169.89      114.29     20.95 o
   5   9   5      146.69      161.85     20.48 o
   6   9   5        7.74       12.80     17.78 o
   7   9   5      143.34      121.07     22.36 o
   8   9   5      405.42      442.56     45.57 o
   9   9   5        0.74      -18.10     18.10 o
  10   9   5       94.58       98.23     25.11 o
   0  10   5       16.08       16.41     39.85 o
   1  10   5        2.08       12.92     16.94 o
   2  10   5      198.31      194.70     23.10 o
   3  10   5       11.01      -14.12     14.12 o
   4  10   5      804.64      853.26     39.41 o
   5  10   5     1014.31     1089.84     48.13 o
   6  10   5      282.87      254.84     28.02 o
   7  10   5      479.96      450.11     33.82 o
   8  10   5        1.41       -5.47     19.85 o
   9  10   5      342.80      363.48     31.81 o
   1  11   5      612.28      630.14     34.88 o
   2  11   5      320.21      358.09     31.13 o
   3  11   5      174.23      125.69     21.45 o
   4  11   5        2.31       19.17     21.63 o
   5  11   5        3.29       13.86     23.10 o
   6  11   5      202.83      159.14     34.00 o
   7  11   5       55.53       37.53     25.85 o
   8  11   5      182.27      174.51     29.63 o
   0  12   5       12.85       15.52     27.85 o
   1  12   5       53.87       47.84     21.13 o
   2  12   5      274.63      244.33     30.99 o
   3  12   5       65.15       85.37     23.57 o
   4  12   5      387.02      338.27     36.58 o
   5  12   5      216.10      267.16     35.67 o
   6  12   5        1.53       11.26     25.70 o
   1  13   5      400.80      403.19     38.93 o
   2  13   5        3.08       -5.13     25.49 o
   3  13   5      280.47      313.03     36.00 o
   4  13   5      114.95      105.80     31.56 o
   0   0   6      736.86      717.49     20.57 o
   1   0   6    10684.25    10212.19    191.11 o
   2   0   6    11593.43    11634.29    220.40 o
   3   0   6     2586.97     2326.08     60.55 o
   4   0   6       21.97       67.76     16.40 o
   5   0   6     2378.01     2044.16     61.90 o
   6   0   6       28.49        9.18     23.96 o
   7   0   6     7128.97     7168.91    136.18 o
   8   0   6      135.37      142.87     19.56 o
   9   0   6       36.47       57.04     21.36 o
  10   0   6       16.39       -7.59     19.28 o
  11   0   6      149.92      205.23     40.11 o
  12   0   6       53.77       65.87     37.19 o
  13   0   6      155.52      192.52     52.08 o
   1   1   6    12563.48    12817.11    183.80 o
   2   1   6     1467.79     1505.40     33.07 o
   3   1   6     1130.98     1070.52     28.59 o
   4   1   6      509.34      540.99     17.76 o
   5   1   6      594.70      556.81     20.61 o
   6   1   6     1436.61     1479.81     32.06 o
   7   1   6      127.29      123.17     11.86 o
   8   1   6      745.44      744.84     23.32 o
   9   1   6       68.81       41.60     13.65 o
  10   1   6        9.62       -4.10     13.09 o
  11   1   6     1955.62     2079.12     56.74 o
  12   1   6       90.99       60.06     32.41 o
  13   1   6      496.07      500.28     57.00 o
   0   2   6     8944.53     9016.04    130.73 o
   1   2   6      518.39      408.58     11.82 o
   2   2   6      439.92      573.45     37.80 o
   3   2   6       16.03       -6.19      7.62 o
   4   2   6     2018.25     2079.67     34.52 o
   5   2   6      399.43      419.56     16.08 o
   6   2   6        3.73        1.21      8.68 o
   7   2   6     1343.85     1165.94     30.70 o
   8   2   6      138.07      130.20     16.45 o
   9   2   6        7.10      -16.74     22.19 o
  10   2   6      296.13      300.28     23.78 o
  11   2   6       41.01       59.94     19.03 o
  12   2   6      342.08      297.71     39.49 o
  13   2   6      100.34      127.95     35.36 o
   1   3   6     1595.16     1557.23     26.00 o
   2   3   6      528.05      595.24     19.16 o
   3   3   6     1102.44     1152.16     25.86 o
   4   3   6       89.33      110.79     11.37 o
   5   3   6      121.93      132.51     12.02 o
   6   3   6      226.97      221.40     15.32 o
   7   3   6      992.90     1071.87     34.94 o
   8   3   6      268.93      271.12     19.07 o
   9   3   6       55.16       53.01     15.52 o
  10   3   6      711.44      677.34     32.31 o
  11   3   6      401.03      438.46     38.82 o
  12   3   6       11.54       44.17     26.52 o
  13   3   6      629.12      726.93     55.50 o
   0   4   6      203.40      221.57     17.03 o
   1   4   6      209.28      240.99     13.70 o
   2   4   6      504.87      481.62     15.83 o
   3   4   6     3757.78     4289.64     69.69 o
   4   4   6     2106.50     2367.24     40.26 o
   5   4   6     2366.60     2004.01     37.15 o
   6   4   6       50.51       58.38     12.39 o
   7   4   6       76.83       96.66     14.38 o
   8   4   6      227.12      198.31     20.22 o
   9   4   6       77.23       82.11     18.86 o
  10   4   6      185.20      150.24     22.44 o
  11   4   6       34.57       25.19     27.03 o
  12   4   6       33.90       38.33     28.30 o
  13   4   6      138.58      273.71     40.95 o
   1   5   6      306.28      301.69     15.22 o
   2   5   6        0.66        7.19      8.57 o
   3   5   6        1.58       11.94     10.33 o
   4   5   6      308.40      301.00     22.99 o
   5   5   6        0.26        2.93     10.40 o
   6   5   6      327.70      316.65     18.93 o
   7   5   6       39.86       34.62     11.79 o
   8   5   6       21.60        7.59     13.22 o
   9   5   6       27.96       60.31     17.13 o
  10   5   6      160.68      126.56     21.12 o
  11   5   6      114.42      127.30     23.26 o
  12   5   6      112.33      163.00     47.65 o
   0   6   6        0.94      -11.42     11.50 o
   1   6   6       12.19       33.53     10.82 o
   2   6   6        2.09       -9.22      9.22 o
   3   6   6      484.50      512.18     20.84 o
   4   6   6      314.94      310.54     17.10 o
   5   6   6      461.62      489.39     22.38 o
   6   6   6       77.75       49.98     17.80 o
   7   6   6       50.74       47.98     23.77 o
   8   6   6        8.65      -13.02     14.22 o
   9   6   6       53.35       40.08     17.45 o
  10   6   6      100.81       93.19     20.43 o
  11   6   6       70.14       45.91     45.15 o
  12   6   6       59.05       12.49     35.40 o
   1   7   6      495.97      512.33     22.46 o
   2   7   6        0.13        1.50      9.94 o
   3   7   6        2.89       -5.00     10.57 o
   4   7   6       11.22       23.35     12.57 o
   5   7   6       25.15       21.11     11.89 o
   6   7   6        1.82       -7.48     13.18 o
   7   7   6        0.06       11.28     16.58 o
   8   7   6        1.93       19.98     16.74 o
   9   7   6      134.27      102.54     29.67 o
  10   7   6       11.44       17.88     18.23 o
  11   7   6      298.84      286.55     34.59 o
   0   8   6     1300.17     1298.58     54.79 o
   1   8   6      146.90      148.28     19.64 o
   2   8   6       23.85       23.02     13.52 o
   3   8   6      178.75      186.11     16.59 o
   4   8   6       49.51       69.85     16.11 o
   5   8   6        9.58       -7.80     14.34 o
   6   8   6      240.06      219.29     19.13 o
   7   8   6      375.03      333.65     30.57 o
   8   8   6       60.68       89.44     23.03 o
   9   8   6       96.81       75.03     20.86 o
  10   8   6       38.44       62.97     21.76 o
   1   9   6      171.43      194.01     19.79 o
   2   9   6      808.87      792.10     31.20 o
   3   9   6      622.59      642.96     29.09 o
   4   9   6       68.56       29.61     18.24 o
   5   9   6       22.77      -15.92     15.92 o
   6   9   6        1.09        2.97     17.37 o
   7   9   6      510.13      533.10     36.77 o
   8   9   6      388.15      365.11     33.66 o
   9   9   6      376.88      373.64     32.40 o
  10   9   6       30.88       27.03     21.26 o
   0  10   6       94.57      133.63     29.76 o
   1  10   6      208.53      206.85     22.53 o
   2  10   6     1082.59     1031.32     37.32 o
   3  10   6      194.62      171.43     21.36 o
   4  10   6      407.67      386.00     30.22 o
   5  10   6        0.21       10.58     22.11 o
   6  10   6        9.17       10.61     21.12 o
   7  10   6      209.33      217.46     28.38 o
   8  10   6       22.75       25.24     22.98 o
   9  10   6        1.03        7.42     20.02 o
   1  11   6     1137.67     1141.15     44.08 o
   2  11   6       67.28       56.01     20.11 o
   3  11   6      926.52     1011.81     39.61 o
   4  11   6        1.02      -17.55     21.22 o
   5  11   6      273.33      330.83     34.21 o
   6  11   6       37.92       46.95     29.30 o
   7  11   6      118.86      127.99     32.99 o
   0  12   6       35.52       43.72     29.04 o
   1  12   6       77.30       46.39     22.90 o
   2  12   6       39.54       38.84     20.77 o
   3  12   6      223.53      194.28     27.20 o
   4  12   6        0.74       -8.21     28.03 o
   5  12   6       19.42       36.68     26.36 o
   1  13   6      689.21      628.96     43.89 o
   2  13   6       58.07       18.78     24.11 o
   3  13   6      309.60      296.90     35.08 o
   1   1   7      190.34      251.94     13.61 o
   2   1   7      138.42      179.14     16.10 o
   3   1   7       71.45       74.61     12.59 o
   4   1   7        8.32       24.27      9.21 o
   5   1   7      110.63      113.16     12.20 o
   6   1   7      116.70       96.57     12.47 o
   7   1   7      101.05      122.66     11.62 o
   8   1   7     1282.39     1430.01     31.90 o
   9   1   7       40.98       48.11     12.75 o
  10   1   7        0.28      -11.18     19.90 o
  11   1   7        9.04       11.11     26.74 o
  12   1   7       40.54       47.91     45.78 o
  13   1   7       48.21      -12.52     34.32 o
   0   2   7     1382.36     1635.64     31.65 o
   1   2   7      443.57      486.39     19.54 o
   2   2   7     1862.11     1777.37     33.78 o
   3   2   7        6.44       27.53     10.60 o
   4   2   7     1138.18     1146.30     26.66 o
   5   2   7      172.61      138.01     15.79 o
   6   2   7     2296.84     2286.03     45.24 o
   7   2   7        5.25       -3.76     10.31 o
   8   2   7       99.03      104.21     14.39 o
   9   2   7      172.82      227.60     21.60 o
  10   2   7        2.37       -1.89     16.54 o
  11   2   7       10.29       50.33     26.44 o
  12   2   7       89.90       64.48     30.06 o
  13   2   7       12.48        0.53     52.89 o
   1   3   7      318.94      251.78     10.51 o
   2   3   7      390.74      402.14     17.77 o
   3   3   7      755.12      861.06     23.95 o
   4   3   7      223.30      232.94     13.89 o
   5   3   7      158.12      135.02     12.19 o
   6   3   7      876.37      813.57     25.12 o
   7   3   7      119.61      149.30     14.95 o
   8   3   7       79.38      123.05     15.39 o
   9   3   7      178.44      180.22     18.22 o
  10   3   7       61.35       24.96     19.27 o
  11   3   7        1.12        3.55     24.89 o
  12   3   7       38.61       42.67     28.61 o
  13   3   7      116.92      147.20     37.21 o
   0   4   7       97.39       88.83     13.23 o
   1   4   7       65.68       41.40     11.56 o
   2   4   7      639.21      626.22     16.89 o
   3   4   7      398.38      370.98     16.45 o
   4   4   7      220.10      230.34     14.83 o
   5   4   7     2835.07     2823.87     51.15 o
   6   4   7        4.57      -10.24     10.24 o
   7   4   7     1556.87     1580.29     39.04 o
   8   4   7      248.95      249.80     19.88 o
   9   4   7     1152.12     1148.03     59.68 o
  10   4   7       10.01       25.30     18.42 o
  11   4   7      670.80      681.34     49.87 o
  12   4   7        9.50       24.76     29.97 o
   1   5   7     2537.27     2549.08     41.53 o
   2   5   7      724.85      668.45     20.39 o
   3   5   7      496.89      486.86     18.64 o
   4   5   7     1600.51     1669.37     34.16 o
   5   5   7       56.94       31.64     12.72 o
   6   5   7      206.05      221.68     18.83 o
   7   5   7        0.21       -0.06     11.79 o
   8   5   7      327.43      251.59     20.82 o
   9   5   7        2.87       10.89     15.19 o
  10   5   7      583.24      672.63     39.97 o
  11   5   7       40.82        1.66     24.70 o
  12   5   7       39.61       51.49     28.09 o
   0   6   7    14482.30    14398.45    217.44 o
   1   6   7      125.97      132.86     13.51 o
   2   6   7      412.57      413.96     18.24 o
   3   6   7     1469.33     1426.36     35.48 o
   4   6   7     1262.11     1197.15     34.72 o
   5   6   7     1814.96     1696.17     39.73 o
   6   6   7      168.24      175.09     19.53 o
   7   6   7     1708.96     1652.81     43.60 o
   8   6   7       12.08       11.82     15.77 o
   9   6   7     1402.70     1341.11     46.46 o
  10   6   7      438.31      436.87     36.52 o
  11   6   7      210.99      278.23     39.36 o
   1   7   7     1125.63     1147.16     29.57 o
   2   7   7      659.71      660.03     30.40 o
   3   7   7       34.25       17.31     11.02 o
   4   7   7     1212.58     1129.13     33.85 o
   5   7   7      150.89      199.13     16.40 o
   6   7   7      185.71      124.23     19.36 o
   7   7   7       84.25       79.15     18.10 o
   8   7   7      225.83      258.12     24.96 o
   9   7   7      265.62      205.94     24.78 o
  10   7   7      173.87      133.66     27.44 o
  11   7   7      366.12      415.30     46.41 o
   0   8   7     2420.61     2206.79     73.52 o
   1   8   7       30.05       29.49     13.71 o
   2   8   7       51.78       52.29     13.28 o
   3   8   7      333.05      322.03     19.05 o
   4   8   7      123.04      124.79     25.66 o
   5   8   7     1053.17      992.86     34.11 o
   6   8   7        1.00       21.03     16.08 o
   7   8   7     1167.15     1075.26     45.58 o
   8   8   7        8.28      -15.02     15.02 o
   9   8   7      820.15      868.62     45.58 o
  10   8   7      362.72      414.91     38.64 o
   1   9   7      105.60      121.93     17.54 o
   2   9   7      112.44      152.23     19.13 o
   3   9   7       87.83      128.57     18.58 o
   4   9   7      171.53      134.65     22.28 o
   5   9   7       70.55       23.31     18.49 o
   6   9   7      587.32      606.11     32.96 o
   7   9   7       35.18       35.96     20.45 o
   8   9   7        6.08      -18.29     18.29 o
   9   9   7       58.15       63.35     22.35 o
   0  10   7      193.57      126.43     30.10 o
   1  10   7      170.37      140.99     21.70 o
   2  10   7      633.88      594.65     30.44 o
   3  10   7       88.16       88.63     18.96 o
   4  10   7      229.80      239.68     26.86 o
   5  10   7      487.63      558.33     38.01 o
   6  10   7       78.55       65.84     27.84 o
   7  10   7      592.59      633.96     33.65 o
   8  10   7      122.03      147.90     26.63 o
   1  11   7      430.93      459.41     31.58 o
   2  11   7       18.71       -3.14     15.85 o
   3  11   7      323.06      318.51     27.42 o
   4  11   7        4.59      -20.64     21.12 o
   5  11   7      163.28      139.13     38.28 o
   6  11   7        2.17      -25.71     25.71 o
   7  11   7        0.71      -18.23     22.37 o
   0  12   7      121.68      126.00     35.35 o
   1  12   7        8.67      -18.43     18.43 o
   2  12   7       77.59      124.33     25.91 o
   3  12   7      177.33      282.94     31.06 o
   4  12   7      120.95       97.95     28.89 o
   5  12   7       39.67       25.67     29.67 o
   1  13   7        6.96       19.18     21.03 o
   0   0   8     1136.53      874.18     23.40 o
   1   0   8    12333.72    11919.11    222.69 o
   2   0   8      252.82      321.16     32.80 o
   3   0   8      139.95      159.22     17.55 o
   4   0   8     2330.65     2249.99     67.32 o
   5   0   8     7683.88     7635.98    165.29 o
   6   0   8     2730.01     2515.70     76.29 o
   7   0   8     1834.41     1706.37     64.31 o
   8   0   8      520.08      519.33     43.99 o
   9   0   8      629.59      648.65     63.25 o
  10   0   8      247.03      224.05     45.84 o
  11   0   8      236.29      286.25     52.43 o
  12   0   8      956.31     1112.98     88.30 o
  13   0   8      511.86      527.94    201.15 o
   1   1   8    10288.66    10497.08    153.83 o
   2   1   8     4436.71     4702.10     79.00 o
   3   1   8     4411.76     4615.97     72.85 o
   4   1   8     2019.67     1969.49     42.00 o
   5   1   8       15.52       11.79      9.91 o
   6   1   8     4111.42     4017.90     68.33 o
   7   1   8     1505.93     1474.68     36.02 o
   8   1   8     6048.94     5559.67    100.19 o
   9   1   8        3.34      -14.51     14.51 o
  10   1   8      683.18      703.65     51.35 o
  11   1   8      422.72      489.73     52.17 o
  12   1   8      190.42       94.55     36.78 o
  13   1   8      107.68      120.19     41.37 o
   0   2   8      397.21      298.03     17.43 o
   1   2   8     2382.18     2183.32     45.85 o
   2   2   8     6880.37     7222.98    103.14 o
   3   2   8      270.21      225.37     13.19 o
   4   2   8       19.77       27.65     10.39 o
   5   2   8     1153.66      968.07     29.92 o
   6   2   8       38.15       34.34     10.83 o
   7   2   8     1865.76     2022.84     39.53 o
   8   2   8       62.16       64.84     15.64 o
   9   2   8        2.88       13.54     16.19 o
  10   2   8      250.12      232.65     32.94 o
  11   2   8        3.97      -24.62     28.13 o
  12   2   8      539.87      629.57     60.83 o
   1   3   8     3372.37     3549.35     44.32 o
   2   3   8       34.35       28.40     10.90 o
   3   3   8      293.49      309.88     15.94 o
   4   3   8      165.71      187.49     14.66 o
   5   3   8      656.29      656.69     20.45 o
   6   3   8     2019.04     2004.43     48.18 o
   7   3   8        9.54       11.19     12.77 o
   8   3   8      252.21      248.11     21.60 o
   9   3   8       57.80       56.97     22.81 o
  10   3   8       59.59       23.11     23.80 o
  11   3   8      620.01      609.91     48.21 o
  12   3   8      139.21      141.67     34.91 o
   0   4   8       61.65       85.46     14.26 o
   1   4   8       60.30       12.98     10.82 o
   2   4   8      188.12      162.17     12.38 o
   3   4   8      329.21      297.79     16.61 o
   4   4   8        7.28       23.29     11.15 o
   5   4   8       42.01       73.54     15.48 o
   6   4   8       37.15       68.14     16.00 o
   7   4   8      557.79      535.90     23.57 o
   8   4   8        2.86       -9.07     12.34 o
   9   4   8       35.12       35.80     18.48 o
  10   4   8        4.66        6.54     22.98 o
  11   4   8      126.76      186.31     34.84 o
  12   4   8      131.02      135.74     33.63 o
   1   5   8      915.70      885.04     23.62 o
   2   5   8      521.24      537.39     17.88 o
   3   5   8      257.72      277.08     17.48 o
   4   5   8      128.23      133.67     18.96 o
   5   5   8        0.12       -3.65     10.74 o
   6   5   8      251.08      283.83     20.57 o
   7   5   8      348.09      418.84     22.83 o
   8   5   8     1076.72      972.68     34.05 o
   9   5   8       81.16       98.54     22.08 o
  10   5   8      372.78      456.18     42.76 o
  11   5   8       83.21       82.38     28.46 o
  12   5   8       38.95      -25.29     25.29 o
   0   6   8       58.41       58.93     15.39 o
   1   6   8      886.15      853.03     23.63 o
   2   6   8       15.23        0.28      9.54 o
   3   6   8      260.29      235.52     18.43 o
   4   6   8       12.43        3.64     12.54 o
   5   6   8      292.60      313.38     21.34 o
   6   6   8      172.16      197.41     19.64 o
   7   6   8      607.62      641.80     35.25 o
   8   6   8      140.08      124.34     19.68 o
   9   6   8        4.08       20.30     19.57 o
  10   6   8        5.00      -21.05     23.33 o
  11   6   8       76.72       49.09     47.13 o
   1   7   8     1332.45     1386.00     45.42 o
   2   7   8        8.63       12.21     11.60 o
   3   7   8       10.62      -11.29     11.29 o
   4   7   8       31.87       40.86     12.55 o
   5   7   8      561.20      629.67     32.54 o
   6   7   8       25.97       11.40     15.14 o
   7   7   8      177.30      131.52     30.75 o
   8   7   8       13.58       23.34     16.73 o
   9   7   8        7.05       37.14     20.39 o
  10   7   8        7.50       -0.93     24.28 o
   0   8   8      640.36      672.50     41.68 o
   1   8   8      253.25      256.68     19.94 o
   2   8   8      170.13      221.77     17.25 o
   3   8   8      263.10      274.15     18.87 o
   4   8   8      372.83      356.01     25.57 o
   5   8   8      526.55      583.09     28.43 o
   6   8   8       70.82       53.41     20.30 o
   7   8   8      648.78      681.58     50.97 o
   8   8   8        7.13       15.27     18.23 o
   9   8   8        0.05      -14.12     19.50 o
  10   8   8       15.71      -22.02     25.09 o
   1   9   8      119.08      152.62     19.10 o
   2   9   8      150.72      157.10     19.47 o
   3   9   8      108.45       78.09     17.22 o
   4   9   8        0.99        5.03     14.45 o
   5   9   8      147.17      143.06     21.63 o
   6   9   8       96.16      124.33     27.22 o
   7   9   8       16.42       64.44     24.87 o
   8   9   8      298.42      324.00     33.21 o
   9   9   8      212.57      242.60     33.67 o
   0  10   8        1.54      -21.02     21.02 o
   1  10   8       88.05      120.30     21.27 o
   2  10   8      302.88      361.19     35.66 o
   3  10   8       44.28       29.27     17.04 o
   4  10   8       98.07       99.74     21.90 o
   5  10   8       25.35       45.34     23.00 o
   6  10   8      123.42      105.04     19.92 o
   7  10   8      143.58      127.16     27.03 o
   8  10   8        0.02        1.78     24.16 o
   1  11   8      297.69      263.79     33.09 o
   2  11   8      107.88      114.36     20.56 o
   3  11   8      556.37      561.16     32.42 o
   4  11   8      101.13       82.09     42.35 o
   5  11   8       15.19      -11.19     30.05 o
   6  11   8      629.36      639.75     50.77 o
   0  12   8      849.02      781.85     57.91 o
   1  12   8      143.19      182.73     26.21 o
   2  12   8      145.75      171.88     26.98 o
   3  12   8        1.49        4.27     21.02 o
   4  12   8        1.75      -17.88     44.64 o
   1   1   9      593.97      643.74     20.20 o
   2   1   9     1836.60     1803.30     36.08 o
   3   1   9       29.81       28.99     11.04 o
   4   1   9       44.64       38.51     10.67 o
   5   1   9       32.55        8.87     11.05 o
   6   1   9       15.83       33.42     13.72 o
   7   1   9      176.59      230.01     20.96 o
   8   1   9       44.36       81.12     17.15 o
   9   1   9      221.93      313.33     26.60 o
  10   1   9      616.42      573.94     51.68 o
  11   1   9        9.99       -1.02     42.74 o
  12   1   9       71.59      -24.57     42.74 o
   0   2   9    10200.55    10179.08    146.55 o
   1   2   9      224.56      241.57     14.71 o
   2   2   9      147.63      180.56     15.30 o
   3   2   9       55.25       29.49     10.84 o
   4   2   9     1901.74     1849.74     41.38 o
   5   2   9        4.79        7.75     10.47 o
   6   2   9      308.65      340.90     17.07 o
   7   2   9       13.75       11.78     13.70 o
   8   2   9     1247.26     1219.37     42.27 o
   9   2   9       51.18        9.84     24.79 o
  10   2   9        8.34        4.81     33.02 o
  11   2   9        0.41        5.43     28.53 o
  12   2   9       20.97      -27.21     43.23 o
   1   3   9      816.39      764.77     21.72 o
   2   3   9        9.84       -6.66      6.66 o
   3   3   9       30.16       25.53     10.73 o
   4   3   9      509.84      498.66     20.61 o
   5   3   9      281.42      338.14     21.51 o
   6   3   9      555.55      591.74     29.36 o
   7   3   9      219.90      319.30     21.85 o
   8   3   9        5.16       19.60     17.56 o
   9   3   9        0.47       -3.88     16.37 o
  10   3   9      300.41      323.53     38.08 o
  11   3   9       63.77       48.74     27.58 o
  12   3   9       59.66      -13.63    152.23 o
   0   4   9     2251.43     2167.39     49.12 o
   1   4   9      746.27      725.21     14.57 o
   2   4   9     1001.92      931.16     23.42 o
   3   4   9      910.17      953.42     27.34 o
   4   4   9        4.46       24.73     11.35 o
   5   4   9      895.79      921.35     29.82 o
   6   4   9      299.82      319.91     18.67 o
   7   4   9      206.34      212.25     20.69 o
   8   4   9       79.20       45.94     19.31 o
   9   4   9      286.01      271.76     34.92 o
  10   4   9       73.64       89.08     27.60 o
  11   4   9       22.09        3.95     25.87 o
   1   5   9     3220.33     3290.97     58.35 o
   2   5   9        9.66       -1.22      8.98 o
   3   5   9      148.89      164.70     13.95 o
   4   5   9     1891.91     1824.86     43.15 o
   5   5   9      263.40      241.82     19.58 o
   6   5   9     1030.92      967.88     33.26 o
   7   5   9      265.16      346.30     23.47 o
   8   5   9     1393.07     1472.66     47.94 o
   9   5   9      227.03      252.79     34.99 o
  10   5   9       89.33       38.62     26.02 o
  11   5   9       15.47       -4.47     25.32 o
   0   6   9     9952.78     9808.88    172.61 o
   1   6   9      442.52      408.63     18.54 o
   2   6   9     5760.07     5607.60     81.86 o
   3   6   9       59.53       80.42     18.37 o
   4   6   9     1471.94     1522.35     49.49 o
   5   6   9     1116.57     1186.62     41.29 o
   6   6   9      924.74      750.84     34.82 o
   7   6   9        0.72       -2.68     13.24 o
   8   6   9        1.86      -15.29     15.92 o
   9   6   9       63.79       53.53     25.57 o
  10   6   9      134.43      122.58     32.43 o
  11   6   9       25.06       29.34     27.81 o
   1   7   9     1362.41     1300.69     34.71 o
   2   7   9       13.83       10.39     10.60 o
   3   7   9      402.06      466.03     29.47 o
   4   7   9      666.64      703.68     33.13 o
   5   7   9       74.76       81.26     18.65 o
   6   7   9     2865.89     3065.19     74.84 o
   7   7   9        0.27       -6.45     16.37 o
   8   7   9       50.01       27.36     20.59 o
   9   7   9      231.52      259.75     37.64 o
  10   7   9      109.43       90.65     31.00 o
   0   8   9     6987.77     6777.98    164.53 o
   1   8   9       56.64       71.89     15.49 o
   2   8   9     4886.92     4869.26     74.82 o
   3   8   9      181.98      200.41     20.37 o
   4   8   9       40.21       17.46     13.49 o
   5   8   9      215.59      226.58     25.27 o
   6   8   9     2335.18     2304.13     68.62 o
   7   8   9       64.90       39.18     23.82 o
   8   8   9      288.67      184.65     37.46 o
   9   8   9       44.66       -5.66     24.47 o
   1   9   9      270.46      255.38     23.84 o
   2   9   9      290.38      275.50     22.30 o
   3   9   9        0.44      -15.45     15.45 o
   4   9   9     1141.06     1140.26     42.83 o
   5   9   9       31.04       14.38     27.13 o
   6   9   9      680.69      675.79     39.04 o
   7   9   9       49.46       39.56     30.78 o
   8   9   9      426.85      476.10     52.63 o
   0  10   9     2189.69     2056.45    130.29 o
   1  10   9       23.70      -14.39     14.39 o
   2  10   9        0.45        3.19     15.78 o
   3  10   9      187.80      224.26     24.88 o
   4  10   9      664.58      614.36     39.70 o
   5  10   9       55.51       40.53     19.56 o
   6  10   9        0.05       16.37     22.22 o
   7  10   9      177.13      195.74     29.77 o
   1  11   9      369.85      368.62     29.89 o
   2  11   9       17.30       19.98     17.21 o
   3  11   9      262.87      244.99     27.29 o
   4  11   9       10.01       -4.11     25.81 o
   5  11   9       42.80       28.68     29.33 o
   0  12   9      840.94      916.30     76.24 o
   1  12   9       20.94        0.91     19.87 o
   2  12   9      757.15      809.94     44.97 o
   3  12   9        6.46       19.00     21.00 o
   0   0  10      378.07      541.02     41.37 o
   1   0  10      892.17      862.15     33.28 o
   2   0  10     3080.69     3070.62     71.53 o
   3   0  10     2678.71     2564.17     66.63 o
   4   0  10       78.88       66.75     23.09 o
   5   0  10       56.25       23.05     16.30 o
   6   0  10     1045.66     1139.68     50.56 o
   7   0  10     4014.21     4032.86    118.54 o
   8   0  10     1038.30      914.75     52.01 o
   9   0  10      197.86      209.13     33.24 o
  10   0  10      234.48      274.32     94.74 o
  11   0  10       81.41       34.04     63.68 o
  12   0  10     1552.31     1988.19    116.53 o
   1   1  10      486.42      554.17     18.82 o
   2   1  10     2064.44     1955.50     37.88 o
   3   1  10      173.94      188.79     16.05 o
   4   1  10      594.46      566.38     28.11 o
   5   1  10      804.26      739.58     27.25 o
   6   1  10     2905.82     2760.60     58.83 o
   7   1  10      956.68      957.03     35.33 o
   8   1  10     3003.09     2906.75     83.09 o
   9   1  10       89.49       75.85     21.16 o
  10   1  10      550.63      504.96     50.10 o
  11   1  10      647.29      663.92     59.05 o
  12   1  10        2.32      -32.60     32.60 o
   0   2  10     2584.54     2716.42     61.15 o
   1   2  10     3107.85     3069.55     54.96 o
   2   2  10     4091.98     3889.14     70.15 o
   3   2  10        6.03       -9.34      9.34 o
   4   2  10      761.69      771.01     30.19 o
   5   2  10      243.12      270.69     22.27 o
   6   2  10       44.91      114.15     18.66 o
   7   2  10      264.66      234.73     24.79 o
   8   2  10        1.77       -3.26     16.80 o
   9   2  10       79.59       23.50     19.40 o
  10   2  10       12.34        1.95     26.86 o
  11   2  10        0.52       70.60     39.61 o
  12   2  10      792.49      963.35     92.89 o
   1   3  10      159.80      172.19     12.40 o
   2   3  10       60.73       53.92     12.41 o
   3   3  10      160.15      165.56     14.44 o
   4   3  10      249.38      205.46     13.10 o
   5   3  10      777.73      817.10     26.99 o
   6   3  10      609.34      692.22     27.27 o
   7   3  10      206.42      196.78     21.15 o
   8   3  10     1032.85     1025.73     40.12 o
   9   3  10      171.82      192.49     28.67 o
  10   3  10        0.06        9.25     24.20 o
  11   3  10      252.24      252.10     45.11 o
   0   4  10     2580.10     2300.66     54.82 o
   1   4  10       61.59       78.54      9.70 o
   2   4  10        0.37        1.75      8.71 o
   3   4  10      180.25      158.99     13.80 o
   4   4  10     1427.08     1516.87     36.68 o
   5   4  10       81.97       75.66     12.82 o
   6   4  10      178.69      201.57     22.40 o
   7   4  10      466.94      426.85     30.33 o
   8   4  10      279.42      343.12     30.82 o
   9   4  10      146.88      180.72     30.57 o
  10   4  10       19.23       17.34     27.41 o
  11   4  10        3.98       32.45     32.46 o
   1   5  10      283.52      281.77     12.22 o
   2   5  10      185.99      188.25     16.09 o
   3   5  10      405.79      415.04     24.90 o
   4   5  10      138.47      159.15     16.47 o
   5   5  10      143.95      132.52     17.02 o
   6   5  10      181.66      132.57     20.88 o
   7   5  10      225.74      186.94     25.19 o
   8   5  10      830.20      911.07     60.85 o
   9   5  10      204.36      194.56     41.70 o
  10   5  10      141.56       74.38     44.37 o
  11   5  10       26.63        8.38     35.86 o
   0   6  10     2195.50     2079.34     53.78 o
   1   6  10      926.55      900.34     34.15 o
   2   6  10        8.16        0.89     11.53 o
   3   6  10      103.61       79.92     14.85 o
   4   6  10       53.71       46.79     15.06 o
   5   6  10      366.99      402.41     26.57 o
   6   6  10      529.06      477.88     42.12 o
   7   6  10       37.10       24.18     18.65 o
   8   6  10      542.42      587.67     49.52 o
   9   6  10       82.02       60.15     27.53 o
  10   6  10        5.70      -43.17     57.78 o
   1   7  10        2.18        1.41     11.14 o
   2   7  10      461.08      493.40     20.58 o
   3   7  10        0.21        3.55     16.78 o
   4   7  10        6.37        3.60     15.25 o
   5   7  10       10.36      -15.01     15.82 o
   6   7  10        0.85       -0.42     17.04 o
   7   7  10        3.24       14.12     20.75 o
   8   7  10       34.95        1.41     24.44 o
   9   7  10        5.43      -18.27     30.54 o
   0   8  10      277.65      246.73     31.03 o
   1   8  10     1257.76     1190.86     35.76 o
   2   8  10       88.64       69.23     14.59 o
   3   8  10       85.63       62.67     17.80 o
   4   8  10        6.74       39.06     18.86 o
   5   8  10      499.11      564.04     33.85 o
   6   8  10       74.40       42.94     20.45 o
   7   8  10       72.37       43.50     25.04 o
   8   8  10      152.26      194.78     45.91 o
   9   8  10      125.05      123.83     32.80 o
   1   9  10        1.46      -13.11     13.93 o
   2   9  10       69.28       76.46     18.04 o
   3   9  10      239.06      300.99     24.63 o
   4   9  10       27.95        7.40     21.61 o
   5   9  10      200.91      197.68     27.14 o
   6   9  10       19.54        7.62     29.33 o
   7   9  10        3.08      -25.94     39.60 o
   8   9  10       78.78       43.24     27.20 o
   0  10  10      564.43      586.93     45.04 o
   1  10  10        0.02        6.72     16.06 o
   2  10  10       74.03       39.39     18.52 o
   3  10  10       74.46       78.88     27.91 o
   4  10  10       78.07      112.38     20.09 o
   5  10  10       30.05       -0.76     22.11 o
   6  10  10        0.60       -3.88     27.82 o
   1  11  10       44.21       76.15     21.33 o
   2  11  10        5.13      -18.31     18.31 o
   3  11  10       21.75        9.45     21.02 o
   4  11  10      158.36      218.42     31.22 o
   1   1  11      782.97      692.88     18.55 o
   2   1  11       61.83       71.53     10.20 o
   3   1  11      146.15      158.03     14.24 o
   4   1  11       19.71       16.42     12.46 o
   5   1  11      974.42     1002.27     36.02 o
   6   1  11      361.34      413.19     27.21 o
   7   1  11       82.91      161.71     22.13 o
   8   1  11      733.91      608.22     35.71 o
   9   1  11       28.13        7.31     18.74 o
  10   1  11      111.44       25.55     42.90 o
  11   1  11        0.81       32.16     43.80 o
   0   2  11      509.71      529.46     60.03 o
   1   2  11        0.35       -1.19      9.71 o
   2   2  11     1031.70      964.41     39.19 o
   3   2  11       30.27       35.46     11.44 o
   4   2  11      154.28      122.31     18.52 o
   5   2  11      484.85      414.50     25.94 o
   6   2  11     1080.04     1042.81     39.60 o
   7   2  11      272.50      234.14     25.07 o
   8   2  11      230.97      260.29     27.47 o
   9   2  11        8.66      -17.49     17.49 o
  10   2  11        0.98       24.12     42.44 o
  11   2  11       85.91      110.38     53.52 o
   1   3  11      518.73      555.00     20.98 o
   2   3  11      305.03      341.64     24.60 o
   3   3  11       50.53       47.35     16.25 o
   4   3  11      518.91      417.03     24.70 o
   5   3  11       91.09       96.00     16.20 o
   6   3  11      443.45      437.28     29.36 o
   7   3  11      546.32      581.90     34.24 o
   8   3  11      846.96      858.31     43.64 o
   9   3  11      509.74      629.66     39.38 o
  10   3  11       80.66      132.28     36.61 o
  11   3  11        5.16        0.22     30.83 o
   0   4  11      312.86      321.73     14.95 o
   1   4  11      108.34      106.32     12.35 o
   2   4  11      162.91      199.38     13.61 o
   3   4  11       30.09       18.32      9.50 o
   4   4  11        1.35        5.79     10.07 o
   5   4  11      511.76      532.10     23.30 o
   6   4  11      157.39      122.28     18.28 o
   7   4  11       14.16       15.86     15.28 o
   8   4  11      199.95      179.43     22.48 o
   9   4  11        6.47       20.21     20.47 o
  10   4  11      112.67      136.13     29.85 o
   1   5  11      367.06      354.33     12.60 o
   2   5  11      443.98      426.44     22.49 o
   3   5  11      179.38      177.72     15.67 o
   4   5  11      790.16      823.41     30.42 o
   5   5  11      355.99      450.63     56.77 o
   6   5  11     2060.46     1908.95     65.48 o
   7   5  11       57.13      159.21     23.64 o
   8   5  11      549.41      651.63     39.23 o
   9   5  11       34.38        6.73     41.48 o
  10   5  11      864.07      852.37     75.33 o
   0   6  11     2276.43     2261.68     56.67 o
   1   6  11     2196.37     1987.76     34.79 o
   2   6  11     1286.43     1334.22     39.59 o
   3   6  11      362.10      363.84     23.84 o
   4   6  11        1.11      -13.84     13.84 o
   5   6  11       74.21       71.89     23.75 o
   6   6  11      104.10       65.73     39.56 o
   7   6  11      142.81      166.72     25.06 o
   8   6  11       11.49       45.01     26.33 o
   9   6  11      422.23      445.00     42.41 o
   1   7  11     1238.41     1229.07     31.99 o
   2   7  11      323.63      314.36     22.49 o
   3   7  11       35.97       46.43     16.80 o
   4   7  11     1879.90     1771.94     52.06 o
   5   7  11      356.14      290.06     25.92 o
   6   7  11     1510.43     1662.75     63.30 o
   7   7  11      235.42      273.79     30.54 o
   8   7  11      800.14      903.05     52.83 o
   9   7  11        2.38       -4.20     31.42 o
   0   8  11     4269.70     4509.16    117.43 o
   1   8  11        3.06       17.63     12.80 o
   2   8  11       79.26       64.66     14.59 o
   3   8  11       30.54        3.07     19.94 o
   4   8  11      144.28      177.94     23.40 o
   5   8  11      100.56      108.87     22.65 o
   6   8  11      103.04      135.89     29.10 o
   7   8  11      137.54      118.73     50.14 o
   8   8  11       84.53       92.84     59.43 o
   1   9  11      171.06      193.77     21.78 o
   2   9  11       14.65       11.52     14.04 o
   3   9  11        0.27      -18.03     18.03 o
   4   9  11      436.75      439.12     48.58 o
   5   9  11       25.32       68.18     31.62 o
   6   9  11     1427.95     1596.94     81.11 o
   7   9  11       32.05      -15.35     47.49 o
   0  10  11       31.69       51.15     36.06 o
   1  10  11       15.00       26.49     18.21 o
   2  10  11       37.15       71.05     19.50 o
   3  10  11        4.36       -8.70     15.76 o
   4  10  11      308.75      229.74     30.55 o
   5  10  11      112.87      114.63     35.71 o
   1  11  11      143.71      118.77     24.32 o
   2  11  11        2.80       -7.43     18.33 o
   3  11  11        3.17       26.08     22.46 o
   1   0  12     1372.14     1483.62     39.54 o
   2   0  12     3265.62     2912.30    123.82 o
   3   0  12       24.63       44.09     13.03 o
   4   0  12     1060.85     1020.15     41.48 o
   5   0  12      438.20      436.18     31.59 o
   6   0  12       44.80       61.74     30.23 o
   7   0  12       55.40       27.31     27.51 o
   8   0  12       86.17      116.18     38.28 o
   9   0  12        5.73      -26.08     46.77 o
  10   0  12        0.81      -52.29     52.29 o
  11   0  12      159.60       92.71     73.29 o
   1   1  12     1366.17     1280.37     23.63 o
   2   1  12      111.48       98.30     11.41 o
   3   1  12       53.42       35.63     10.82 o
   4   1  12      446.20      431.89     28.82 o
   5   1  12      405.36      409.61     32.82 o
   6   1  12      698.34      677.15     38.42 o
   7   1  12      421.32      449.97     35.50 o
   8   1  12     1099.87     1257.73     48.78 o
   9   1  12       30.35       20.09     33.33 o
  10   1  12        5.72      104.04     47.45 o
  11   1  12        4.46      -41.86     41.86 o
   1   2  12       45.21       14.94      9.27 o
   2   2  12     1757.62     1782.47     37.26 o
   3   2  12       30.51       28.23     11.44 o
   4   2  12     3177.43     3084.75     66.20 o
   5   2  12      833.89      800.41     33.84 o
   6   2  12      334.79      244.51     28.07 o
   7   2  12        2.61       -1.29     19.14 o
   8   2  12      906.04      909.78     43.09 o
   9   2  12       48.09       50.56     25.34 o
  10   2  12        6.70       -1.06     42.43 o
   1   3  12       79.19       48.88     12.56 o
   2   3  12      153.93      160.14     16.89 o
   3   3  12      852.89      796.17     39.77 o
   4   3  12        9.71       21.40     14.03 o
   5   3  12      130.70      117.17     19.34 o
   6   3  12      906.91      864.87     43.06 o
   7   3  12       34.14       29.64     17.65 o
   8   3  12        0.79       -9.08     17.33 o
   9   3  12       52.16       23.91     27.88 o
  10   3  12       22.19       -1.51     41.54 o
   0   4  12       70.56      151.92     36.96 o
   1   4  12      959.20      970.04     29.06 o
   2   4  12     5357.98     5074.12     89.88 o
   3   4  12       24.87       27.76     15.85 o
   4   4  12       41.84       84.53     19.90 o
   5   4  12       35.71       75.23     17.38 o
   6   4  12     1471.02     1554.59     50.96 o
   7   4  12        2.97       -5.75     17.34 o
   8   4  12      134.60      104.11     27.42 o
   9   4  12       32.88       43.08     43.95 o
  10   4  12       83.57       93.77     52.05 o
   1   5  12      447.44      397.78     21.17 o
   2   5  12      130.55      122.49     20.53 o
   3   5  12       17.87       45.41     12.02 o
   4   5  12       17.40       15.07     14.60 o
   5   5  12      100.58       98.69     18.94 o
   6   5  12      249.82      279.75     23.16 o
   7   5  12      315.55      362.83     30.51 o
   8   5  12      142.20      124.87     29.47 o
   9   5  12        1.07       25.28     47.97 o
   0   6  12      419.69      342.11     22.75 o
   1   6  12      262.51      276.41     18.99 o
   2   6  12       25.66       38.58     18.21 o
   3   6  12      140.75      172.05     24.01 o
   4   6  12      419.57      571.31     33.48 o
   5   6  12      236.60      259.37     36.99 o
   6   6  12       61.49       79.23     24.47 o
   7   6  12       14.12       32.81     29.87 o
   8   6  12       48.37       41.92     35.46 o
   9   6  12        2.92       20.97     63.04 o
   1   7  12       63.61       88.34     12.39 o
   2   7  12       26.31       43.95     26.94 o
   3   7  12      118.28       53.40     20.38 o
   4   7  12      105.45      167.54     32.40 o
   5   7  12       20.14      -14.84     24.11 o
   6   7  12        0.46       27.55     28.17 o
   7   7  12        1.05       -4.82     23.64 o
   8   7  12      153.28      199.29     41.76 o
   0   8  12      163.46      173.82     33.20 o
   1   8  12       94.50      104.82     20.62 o
   2   8  12      186.79      148.87     26.04 o
   3   8  12      263.48      246.12     29.81 o
   4   8  12       62.21       66.71     29.86 o
   5   8  12       53.58       45.94     30.90 o
   6   8  12        3.28       12.41     28.77 o
   7   8  12      471.73      433.89     42.90 o
   1   9  12        9.21        9.07     25.75 o
   2   9  12        1.08       -4.48     14.62 o
   3   9  12       73.62       72.77     32.31 o
   4   9  12       23.54      -29.75     31.68 o
   5   9  12      116.39      120.90     43.53 o
   6   9  12       37.52       58.92     33.02 o
   0  10  12        0.18       62.54     29.58 o
   1  10  12      112.18      123.62     24.91 o
   2  10  12      595.49      591.06     29.47 o
   3  10  12       10.51       -7.41     19.77 o
   4  10  12       49.90       21.75     31.10 o
   1   1  13      342.48      407.11     31.97 o
   2   1  13      307.22      281.53     16.09 o
   3   1  13      303.59      294.67     16.91 o
   4   1  13        0.13      -11.41     11.41 o
   5   1  13       10.95       32.85     18.78 o
   6   1  13        0.58      -17.81     18.22 o
   7   1  13      298.93      318.69     33.06 o
   8   1  13       27.16       26.39     22.00 o
   9   1  13       31.64       18.52     28.86 o
  10   1  13      131.28       -2.60     77.00 o
   1   2  13      159.62      168.54     16.85 o
   2   2  13        9.83        8.18      9.87 o
   3   2  13      267.35      252.19     18.84 o
   4   2  13       10.50       57.29     17.41 o
   5   2  13        9.26       12.29     17.08 o
   6   2  13      110.83       92.92     23.42 o
   7   2  13        1.47       26.25     22.06 o
   8   2  13       59.63       61.71     25.03 o
   9   2  13       32.18        2.26     28.48 o
  10   2  13        6.44      -44.42     44.42 o
   1   3  13      114.79      130.50     13.61 o
   2   3  13        0.04       -4.12     11.75 o
   3   3  13     1141.16     1064.69     39.45 o
   4   3  13      148.75      119.93     20.60 o
   5   3  13      105.48      160.34     24.55 o
   6   3  13      416.47      403.50     45.93 o
   7   3  13      719.16      747.38     38.57 o
   8   3  13       20.61      100.98     26.73 o
   9   3  13       93.16       36.56     74.27 o
   1   4  13      538.94      507.48     25.81 o
   2   4  13       53.85       63.84     14.83 o
   3   4  13       57.09        7.17     16.45 o
   4   4  13        6.36      -16.55     16.55 o
   5   4  13       18.38        5.06     24.42 o
   6   4  13        9.11        7.19     16.20 o
   7   4  13      126.25      120.71     26.81 o
   8   4  13       13.66       -3.83     23.55 o
   9   4  13       10.21       25.43     47.05 o
   1   5  13     1564.85     1489.32     60.52 o
   2   5  13       90.16       86.54     20.41 o
   3   5  13     2041.93     1922.59     57.53 o
   4   5  13      355.92      372.09     29.76 o
   5   5  13     1062.99     1152.95     43.78 o
   6   5  13      317.30      377.48     57.35 o
   7   5  13        7.42       -9.71     20.78 o
   8   5  13     1187.13     1057.38     55.63 o
   9   5  13      710.13      699.04     59.67 o
   0   6  13     1079.40     1051.60     41.85 o
   1   6  13       69.01       38.09     17.62 o
   2   6  13       77.09       56.50     17.30 o
   3   6  13      774.88      764.69     41.75 o
   4   6  13      176.05      245.35     28.40 o
   5   6  13       11.00       27.97     20.89 o
   6   6  13        1.18       -7.42     20.91 o
   7   6  13     1475.21     1443.86     62.65 o
   8   6  13        0.12        1.71     24.11 o
   1   7  13      304.80      343.81     23.12 o
   2   7  13        1.26       -8.02     20.64 o
   3   7  13      603.72      648.88     45.58 o
   4   7  13      240.34      322.58     38.80 o
   5   7  13        0.48       22.52     32.69 o
   6   7  13      635.32      441.94     73.90 o
   7   7  13        5.42        8.17     30.88 o
   0   8  13      229.64      257.73     22.61 o
   1   8  13      238.69      233.22     38.88 o
   2   8  13      148.43      203.26     35.89 o
   3   8  13        9.25      -11.01     21.56 o
   4   8  13       70.91      102.54     38.24 o
   5   8  13       12.09       -7.48     30.27 o
   6   8  13       62.43       77.43     33.74 o
   1   9  13      492.71      463.60     26.25 o
   2   9  13        1.63       -6.93     23.48 o
   3   9  13      851.46      954.28     71.18 o
   4   9  13      194.94      249.69     49.24 o
   0  10  13        0.93       -3.80     25.62 o
   1  10  13       12.04        1.83     18.81 o
   2   0  14        8.87      -13.88     13.88 o
   3   0  14     1078.22     1126.94     77.57 o
   4   0  14       14.09       22.28     23.29 o
   5   0  14     1815.11     1839.74     83.64 o
   6   0  14        1.15      -32.56     52.79 o
   7   0  14      711.92      797.24     64.11 o
   8   0  14        0.23      -18.02     47.72 o
   9   0  14      663.76      671.02     68.12 o
   2   1  14        9.90        9.28     11.02 o
   3   1  14       76.22      112.05     20.20 o
   4   1  14       38.65       13.92     20.24 o
   5   1  14      278.79      304.43     28.57 o
   6   1  14      492.05      490.17     35.48 o
   7   1  14       44.53       20.74     24.14 o
   8   1  14       25.37       41.11     24.58 o
   9   1  14       99.09       62.75     28.49 o
   2   2  14      616.24      600.10     27.33 o
   3   2  14      125.96      150.30     24.47 o
   4   2  14      857.79      899.90     39.14 o
   5   2  14     1760.60     1821.98     59.03 o
   6   2  14      185.05      179.21     35.84 o
   7   2  14      866.95      899.97     58.76 o
   8   2  14       14.70        4.84     22.21 o
   9   2  14      588.19      568.18     45.71 o
   1   3  14       25.40       28.75     18.53 o
   2   3  14      559.18      653.11     35.57 o
   3   3  14      446.77      360.78     28.92 o
   4   3  14       74.14       62.61     19.53 o
   5   3  14       83.89       86.63     26.39 o
   6   3  14      188.05      175.93     27.20 o
   7   3  14       21.83       18.46     22.77 o
   8   3  14       82.64       77.36     27.50 o
   9   3  14      195.28      191.99     34.06 o
   1   4  14        8.29       13.26     22.21 o
   2   4  14     1046.02     1042.51     40.32 o
   3   4  14        0.29       -0.26     19.01 o
   4   4  14       29.83       33.34     18.70 o
   5   4  14      488.55      442.16     34.04 o
   6   4  14       93.33      130.76     27.38 o
   7   4  14       17.20       22.85     23.36 o
   8   4  14       61.31       31.82     34.37 o
   1   5  14      346.26      373.96     25.38 o
   2   5  14        6.07       12.95     16.52 o
   3   5  14       89.13      117.10     26.74 o
   4   5  14      154.36      132.17     23.56 o
   5   5  14       99.43      159.62     26.75 o
   6   5  14       84.92       76.56     24.29 o
   7   5  14       46.67       15.84     24.45 o
   8   5  14      154.40      209.06     34.41 o
   0   6  14       98.44       64.72     24.43 o
   1   6  14       24.11       22.21     14.80 o
   2   6  14      144.29      137.82     27.41 o
   3   6  14       45.31       -7.29     20.17 o
   4   6  14       35.05       34.96     23.23 o
   5   6  14       24.08       16.35     21.46 o
   6   6  14        7.71       -9.41     24.35 o
   7   6  14       98.40      103.68     42.05 o
   1   7  14      147.04      186.54     28.48 o
   2   7  14       22.25       20.88     23.24 o
   3   7  14       61.20       43.40     25.51 o
   4   7  14        2.06      -21.01     21.01 o
   5   7  14        3.99      -21.62     21.62 o
   6   7  14       60.78       23.38     23.71 o
   0   8  14      125.64       78.35     15.83 o
   1   8  14       83.94       67.19     22.61 o
   2   8  14        3.01       -2.57     21.62 o
   3   8  14       64.91       84.20     43.09 o
   4   8  14       77.92      136.87     48.54 o
   5   8  14       31.99       13.32     35.18 o
   1   9  14       41.60       55.42     20.00 o
   2   9  14      110.47      100.38     34.00 o
   2   1  15      166.60      152.01     15.31 o
   3   1  15        3.69       18.36     13.64 o
   4   1  15        1.04      -24.94     24.94 o
   5   1  15      241.20      196.89     25.96 o
   6   1  15        8.43       -6.91     18.93 o
   7   1  15       25.06       -5.86     23.37 o
   8   1  15      214.12      145.44     31.73 o
   2   2  15       11.42       11.59     10.80 o
   3   2  15       34.37       57.34     23.82 o
   4   2  15        1.72       11.61     19.49 o
   5   2  15       18.15       35.56     20.12 o
   6   2  15        0.47       -5.29     19.20 o
   7   2  15      274.47      240.28     32.52 o
   8   2  15       34.94      -15.69     26.59 o
   2   3  15        0.22        6.91     13.29 o
   3   3  15      302.47      266.72     30.17 o
   4   3  15        1.13      -11.30     19.56 o
   5   3  15      223.57      268.06     32.67 o
   6   3  15        0.93       -3.47     19.69 o
   7   3  15        0.15      -20.38     20.38 o
   8   3  15       68.16       -5.10     24.30 o
   2   4  15       47.20       29.74     23.82 o
   3   4  15       16.60       18.48     23.22 o
   4   4  15      184.16      130.51     28.35 o
   5   4  15       10.54       34.35     23.50 o
   6   4  15        8.30      -20.37     20.37 o
   7   4  15      387.97      475.03     40.06 o
   1   5  15     1624.04     1873.70     85.35 o
   2   5  15       49.75       35.51     16.55 o
   3   5  15     1561.30     1692.06     71.85 o
   4   5  15        7.75       39.66     24.78 o
   5   5  15        1.70      -27.80     57.08 o
   6   5  15       14.52      -20.49     24.27 o
   1   6  15      453.24      474.64     48.29 o
   2   6  15      294.66      306.95     25.72 o
   3   6  15       22.00       33.40     47.15 o
   4   6  15       30.06       47.86     26.29 o
   5   6  15      863.33      882.89     72.53 o
   6   6  15       64.71       47.44     27.62 o
   1   7  15      706.23      782.36     40.95 o
   2   7  15       48.81       64.10     26.08 o
   3   7  15      455.94      548.03     45.76 o
   4   7  15       80.06      136.19     32.72 o
   0   8  15       12.90       32.70     24.39 o
   1   8  15        0.16      -11.75     17.13 o
   2   8  15        1.53        5.07     24.19 o
   3   0  16      120.25      121.69     23.00 o
   4   0  16       20.72       58.57     33.76 o
   5   0  16     1560.69     1711.76    108.13 o
   6   0  16        0.23       30.33     36.49 o
   7   0  16      485.18      511.52     58.38 o
   3   1  16      554.57      578.42     29.53 o
   4   1  16       25.27       22.07     23.04 o
   5   1  16      203.33      214.76     34.28 o
   6   1  16        1.44       52.74     53.62 o
   7   1  16        1.31        0.28     24.86 o
   3   2  16      685.91      758.05     33.84 o
   4   2  16       24.95       19.66     23.19 o
   5   2  16     1156.36     1214.65     64.88 o
   6   2  16        1.71        0.19     23.98 o
   7   2  16      736.96      901.18     65.74 o
   2   3  16      134.32      111.87     26.02 o
   3   3  16       30.13       64.37     29.68 o
   4   3  16       16.06      -10.24     21.89 o
   5   3  16      114.70      184.35     48.16 o
   6   3  16       78.70       57.56     29.75 o
   2   4  16       43.17       94.74     29.51 o
   3   4  16      114.17      152.69     21.76 o
   4   4  16      347.82      304.05     35.97 o
   5   4  16       94.31      111.25     30.09 o
   6   4  16       52.72       87.43     31.62 o
   2   5  16       16.56        9.95     16.62 o
   3   5  16      240.79      246.13     35.19 o
   4   5  16       33.38       68.66     26.35 o
   5   5  16       81.80       84.91     40.33 o
   2   6  16       37.35       33.05     16.26 o
   3   6  16       46.18      106.58     29.14 o
   4   6  16      103.84      135.11     32.00 o
   1   7  16        7.25       49.62     29.00 o
   2   7  16        0.62       -0.63     18.14 o
   3   1  17        0.91        2.70     14.00 o
   4   1  17        0.71        6.62     25.98 o
   5   1  17        1.20       -9.22     21.02 o
   6   1  17        1.11       17.84     24.72 o
   3   2  17        0.08       -8.30     12.56 o
   4   2  17       98.04       94.14     26.33 o
   5   2  17      289.85      347.28     39.60 o
   3   3  17      258.95      306.36     20.04 o
   4   3  17       11.64      -21.11     21.11 o
   5   3  17        0.31       -9.88     23.07 o
   3   4  17       48.77       67.61     17.96 o
   4   4  17       25.95       53.07     26.78 o
   2   5  17       10.19        0.89     22.27 o
   3   5  17      377.29      468.65     49.90 o
   4   0  18      164.89      186.82     33.60 o
 
